# Supplementary material for: 5-Amino­levulinic acid hydro­chloride
Source: IUCrdata. 2026 Apr 29;11(Pt 4):x260404. doi: 10.1107/S2414314626004049 (PMC13147925; doi:10.1107/S2414314626004049)
Supplement: Supplementary file 1 [file x-11-x260404-sup1.cif]

##############################################################################
#                                                                            #
# This CIF contains the data for a data article accepted for                 #
# publication in IUCrData. It conforms to the requirements of                #
# Notes for Authors for IUCrData, and has been                               #
# peer reviewed under the auspices of IUCrData.                              #
#                                                                            #
# Full details of the Crystallographic Information File format               #
# are given in the paper "The Crystallographic Information File (CIF):       #
# a New Standard Archive File for Crystallography" by S. R. Hall, F. H.      #
# Allen and I. D. Brown [Acta Cryst. (1991), A47, 655-685].                  #
#                                                                            #
# The current version of the core CIF dictionary is obtainable from          #
# ftp://ftp.iucr.org/pub/cif_core.dic.                                       #
#                                                                            #
# Software is freely available for graphical display of the structure(s)     #
# in this CIF. For information consult the CIF software page                 #
# http://www.iucr.org/resources/cif/software.                                #
#                                                                            #
# This file may be used for bona fide research purposes within the           #
# scientific community so long as proper attribution is given to the data    # 
# article from which it was obtained.                                        #
#                                                                            #
##############################################################################
data_I

_exptl_absorpt_coefficient_mu   0.29
#Added by publCIF

#==============================================================================
# PROCESSING SUMMARY (IUCr Office Use Only)

_journal_date_recd_electronic     2026-03-26
_journal_date_to_coeditor         ?
_journal_date_from_coeditor       ?
_journal_date_accepted            2026-04-17
_journal_date_printers_first      ?
_journal_date_printers_final      ?
_journal_date_proofs_out          ?
_journal_date_proofs_in           ?
_journal_coeditor_name            ?
_journal_coeditor_code            ZL4095
_journal_paper_doi    10.1107/S2414314626004049
_journal_coeditor_notes
?
_journal_paper_category          HO
_journal_techeditor_code          X260404
_iucr_compatibility_tag          ACTA95
_journal_techeditor_notes  
;
;
_journal_coden_ASTM               IUCRBK
_journal_name_full                'IUCrData'
_journal_year                     2026
_journal_volume                   11
_journal_issue                    01
_journal_page_first               0
_journal_page_last                0
_journal_suppl_publ_number        ?
_journal_suppl_publ_pages         ?

#==============================================================================

_pd_meas_scan_method   step
#Added by publCIF

_pd_spec_mount_mode   transmission
#Added by publCIF

_pd_spec_mounting   'Kapton capillary'
#Added by publCIF

_diffrn_measurement_device_type   
;
Wiggler Low Energy Beamline, Brockhouse X-ray Diffraction and Scattering Sector,
Canadian Light Source
;
#Added by publCIF

_pd_spec_size_thick   0.15
#Added by publCIF

_pd_spec_size_equat   0.15
#Added by publCIF

_pd_spec_size_axial   0.45
#Added by publCIF

_pd_spec_shape   cylinder
#Added by publCIF

_diffrn_radiation_type   synchrotron
#Added by publCIF

#4-carboxy-2-oxobutan-1-aminium

_publ_section_figure_captions
;
The asymmetric unit of 5-aminolevulinic acid hydrochloride, with the atom
numbering. The atoms are represented by 50% probability spheroids/ellipsoids.
Image generated using Mercury (Macrae <i>et al.</i>, 2020).

The crystal structure of 5-aminolevulinic acid hydrochloride, viewed down the
<i>a</i> axis. Image generated using Diamond (Putz & Brandenburg,
2025).

The Rietveld plot for 5-aminolevulinic acid hydrochloride. The blue crosses
represent the observed data points and the green line is the calculated
pattern. The cyan curve is the normalized error plot and the red line is the
background curve. The blue tick marks indicate the peak positions. The
vertical scale has been multiplied by a factor of \\times10 for 2\q > 30.0\%.
;
#Added by publCIF

_publ_section_references
;
Altomare, A., Cuocci, C., Giacovazzo, C., Moliterni, A., Rizzi, R.,
Corriero, N. & Falcicchio, A. (2013). <i>J. Appl. Cryst.</i> <b>46</b>,
1231--1235.

Bravais, A. (1866). <i>Etudes Cristallographiques</i>. Paris: Gauthier
Villars.

Bruno, I. J., Cole, J. C., Kessler, M., Luo, J., Motherwell, W. D. S.,
Purkis, L. H., Smith, B. R., Taylor, R., Cooper, R. I., Harris, S. E. & Orpen,
A. G. (2004). <i>J. Chem. Inf. Comput. Sci.</i> <b>44</b>, 2133--2144.

Dassault Syst\`emes  (2024). <i>BIOVIA Materials Studio 2025</i>.
BIOVIA, San Diego, CA, USA.

Donnay, J. D. H. & Harker, D. (1937). <i>Am. Mineral.</i> <b>22</b>,
446--467.

Erba, A., Desmarais, J. K., Casassa, S., Civalleri, B., Don\`a, L.,
Bush, I. J., Searle, B., Maschio, L., Edith-Daga, L., Cossard, A., Ribaldone,
C., Ascrizzi, E., Marana, N. L., Flament, J.-P. & Kirtman, B. (2023). <i>J.
Chem. Theory Comput.</i> <b>19</b>, 6891--6932.

Friedel, G. (1907). <i>Bull. Soc. Fr. Mineral.</i> <b>30</b>, 326--455.

Gatti, C., Saunders, V. R. & Roetti, C. (1994). <i>J. Chem. Phys.</i>
<b>101</b>, 10686--10696.

Groom, C. R., Bruno, I. J., Lightfoot, M. P. & Ward, S. C. (2016).
<i>Acta Cryst.</i> B<b>72</b>, 171--179.

Gu, H., Li, B. & Chen, C. (2021). Chinese Patent CN113149854A.

Kabekkodu, S., Dosen, A. & Blanton, T. N. (2024). <i>Powder Diffr.</i>
<b>39</b>, 47--59.

Kaduk, J. A. (2002). <i>Acta Cryst.</i> B<b>58</b>, 370--379.

Kaduk, J. A., Crowder, C. E., Zhong, K., Fawcett, T. G. & Suchomel, M.
R. (2014). <i>Powder Diffr.</i> <b>29</b>, 269--273.

Kresse, G. & Furthm\"uller, J. (1996). <i>Comput. Mater. Sci.</i>
<b>6</b>, 15--50.

Leontowich, A. F. G., Gomez, A., Diaz Moreno, B., Muir, D., Spasyuk,
D., King, G., Reid, J. W., Kim, C.-Y. & Kycia, S. (2021). <i>J. Synchrotron
Rad.</i> <b>28</b>, 961--969.

Macrae, C. F., Sovago, I., Cottrell, S. J., Galek, P. T. A., McCabe,
P., Pidcock, E., Platings, M., Shields, G. P., Stevens, J. S., Towler, M. &
Wood, P. A. (2020). <i>J. Appl. Cryst.</i> <b>53</b>, 226--235.

Materials Design  (2024). <i>MedeA 3.7.2</i>. Materials Design Inc.,
San Diego, CA, USA.

MDI  (2025). <i>JADE Pro</i>. Version 9.3. Materials Data, Livermore,
USA.

Peintinger, M. F., Oliveira, D. V. & Bredow, T. (2013). <i>J. Comput.
Chem.</i> <b>34</b>, 451--459.

Putz, H. & Brandenburg, K. (2025). <i>DIAMOND</i>. Crystal Impact,
Bonn, Germany.

Sykes, R. A., McCabe, P., Allen, F. H., Battle, G. M., Bruno, I. J. &
Wood, P. A. (2011). <i>J. Appl. Cryst.</i> <b>44</b>, 882--886.

Toby, B. H. & Von Dreele, R. B. (2013). <i>J. Appl. Cryst.</i>
<b>46</b>, 544--549.

van de  Streek, J. & Neumann, M. A. (2014). <i>Acta Cryst.</i>
B<b>70</b>, 1020--1032.

Wang, F., Zhang, C., Wang, Y., Luan, L., Hu, X. & Liu, Y. (2025). <i>Z.
Kristallogr. New Cryst. Struct.</i> <b>240</b>, 413--414.

Wavefunction  (2023). <i>Spartan '24</i>. Wavefunction Inc., Irvine, CA
, USA.

Wheatley, A. M. & Kaduk, J. A. (2019). <i>Powder Diffr.</i> <b>34</b>,
35--43.
;
#Added by publCIF


_publ_section_acknowledgements
;
Part of the research described in this article was performed at the Canadian
Light Source, a national research facility of the University of Saskatchewan,
which is supported by the Canada Foundation for Innovation (CFI), the Natural
Sciences and Engineering Research Council (NSERC), the Canadian Institute of
Health Research (CIHR), the Government of Saskatchewan, and the University of
Saskatchewan. This work was partially supported by the International Centre
for Diffraction Data. We thank Adam Leontowich for his assistance in the data
collection. We also thank the ICDD team -- Megan Rost, Steve Trimble, and Dave
Bohnenberger -- for their contribution to research, sample preparation, and
in-house XRD data collection and verification.
;
#Added by publCIF

_publ_section_synopsis
;
The crystal structure of 5-aminolevulinic acid hydrochloride has been solved
and refined using synchrotron X-ray powder diffraction data, and optimized
using density functional theory techniques.
;
#Added by publCIF

_publ_section_keywords
;
powder diffraction, aminolevulinic acid, Rietveld refinement, density
functional theory
;
#Added by publCIF

_publ_section_related_literature ?

_publ_contact_author_name 'Jean Guillaume Ducreux'

_publ_contact_letter 
;
Please consider this CIF for publication. I certify that this contibution is the
original work of those listed as authors; that it has not been published
before (in any language or medium) and is not being considered for publication
elsewhere; that all authors concur with and are aware of the submission; that
all workers involved in the study are listed as authors or given proper credit
in the acknowledgements; that I have obtained permission for and acknowledged
the source of any excerpts from other copyright works; and that to the best of
my knowledge the paper contains no statements which are libellous, unlawful or
in any way actionable. All coauthors have made significant scientific
contributions to the work reported, including the ideas and their execution,
and share responsibility and accountability for the results.
;

_publ_requested_category ?

_publ_requested_journal IUCrData

_publ_contact_author_fax ?

_publ_contact_author_phone 1-630-605-0274

_publ_contact_author_email kaduk@polycrystallography.com

_publ_contact_author_address
;
North Central College
Department of Chemistry
131 S. Loomis St
Naperville
IL 60540
USA
;


_publ_section_abstract
;
The crystal structure of 5-aminolevulinic acid hydrochloride (systematic name:
4-carboxy-2-oxobutan-1-aminium chloride), C~5~H~10~NO~3~^+^\\cdotCl^-^, has
been solved and refined using synchrotron X-ray powder diffraction data, and
optimized using density functional theory (DFT) techniques. The structure is
compared to a recent single-crystal determination [Wang <i>et al.</i>
(2025).
<i>Z. Kristallogr. New Cryst. Struct.</i> <b>240</b>, 413--414].
5-aminolevulinic acid hydrochloride crystallizes in the space group
<i>Pbca</i> (No. 61) with <i>a</i> = 8.20862(9), <i>b</i> = 11.22253(10),
<i>c</i> = 16.85949(21) \%A, <i>V</i> = 1553.12(4) \%A^3^, and <i>Z</i> = 8 at
298 K. The crystal structure consists of layers parallel to the <i>ab</i>
plane. The center of the layers contains hydrophilic NH~3~, Cl, and CO~2~H
groups, and the outer surface of the layers is composed of hydrophobic CH~2~
groups. Hydrogen bonds are prominent in the crystal structure. The ammonium
group acts as a donor to three chloride anions, and one hydrogen bond is
bifurcated to the carbonyl group. Each Cl^-^ anion is an acceptor in three
N---H...Cl hydrogen bonds, plus one from the carboxylic acid group. These
hydrogen bonds connect the cations and anions into the layers parallel to the
<i>ab</i> plane. The powder pattern has been submitted to the International
Centre for Diffraction Data (ICDD) for inclusion in the Powder Diffraction
File (PDF)
;

# Loop of author details

loop_
_publ_author_name
_publ_author_address
_publ_author_footnote
_publ_author_email
'Ducreux, Jean Guillaume'
;
North Central College
Department of Chemistry
131 S. Loomis St
Naperville
IL 60540
USA
;
.
;
nducreux@noctrl.edu
;
'Kaduk, James A.'
;
North Central College
Department of Chemistry
131 S. Loomis St
Naperville
IL 60540
USA
;
.
;
kaduk@polycrystallography.com
;
'Dosen, Anja'
;
ICDD
12 Campus Blvd
Newtown Square
PA 19073
USA
;
.
;
dosen@icdd.com
;
'Blanton, Thomas N.'
;
ICDD
12 Campus Blvd
Newtown Square
PA 19073
USA
;
.
;
tblanton@icdd.com
;

_publ_section_title
;
5-Aminolevulinic acid hydrochloride
;
#Added by publCIF

_publcif_datablock.id '{d8a3fdb1-513b-4007-8498-a170d0a9862a}'

_publ_section_exptl_refinement
;
The powder sample was analyzed at 298 K at the Wiggler Low Energy Beamline
(Leontowich <i>et al.</i>, 2021) of the Brockhouse X-ray Diffraction
and
Scattering Sector of the Canadian Light Source using a wavelength of
0.819325(2) \%A (15.1 keV). The pattern was indexed using <i>JADE Pro</i>
(MDI, 2025) and the crystal structure was solved independently using
direct
methods as implemented in <i>EXPO2014</i> (Altomare <i>et al.</i>,
2013). The
original structure solution yielded the carboxylic acid group rotated \\sim
180\% from the single-crystal structure. The single-crystal structure was 26.7
kcal/mol/cell lower in energy, and that conformation was adopted for the
refinement.

Rietveld refinement (Fig. 1) was carried out using <i>GSAS-II</i> (Toby & Von
Dreele, 2013). All non-H bond distances and angles were restrained
according
to a <i>Mercury/Mogul Geometry Check</i> (Sykes <i>et al.</i>, 2011;
Bruno
<i>et al.</i>, 2004). H atoms were included in calculated positions and
recalculated during the refinement using the <i>Mercury</i> (Macrae <i>et
al.</i>, 2020) `Auto Edit' feature and the `Adjust Hydrogen' feature
of
<i>Materials Studio</i> (Dassault Syst\`emes, 2024). The Cl atom was
refined
anisotropically. the <i>U</i>~iso~ values of the C, N, and O atoms were
refined individually, while the <i>U</i>~iso~ values for the H atoms were
fixed at 1.2 times the <i>U</i>~iso~ of the C, N, and O atoms to which they
are attached. The final refinement yielded <i>R</i>~wp~ = 0.10874. The largest
features in the normalized error plot are in the positions of many of the
strong low-angle peaks, and may indicate that the specimen changed during the
measurement. The largest peak (0.55 \%A from Cl1) and hole (1.86 \%A from Cl1)
in the difference Fourier map were 0.87(18) and -0.81(18) e \%A^-3^,
respectively.

The crystal structure of 5-aminolevulinic acid hydrochloride was optimized
(fixed unit cell) with density functional theory (DFT) techniques using
<i>VASP</i> (Version 6.0; Kresse & Furthm\"uller, 1996) through the
<i>MedeA</i> graphical interface (Materials Design, 2024). Single-point
density functional theory calculations (fixed experimental cell) and
population analysis were carried out using <i>CRYSTAL23</i> (Erba <i>et
al.</i>, 2023) using H, C, N, and O basis sets defined by Gatti <i>et
al.</i>
(1994) and the Cl basis set of Peintinger <i>et al.</i> (2013).
;

_publ_section_exptl_prep
;
5-Aminolevulinic acid hydrochloride was a white powder purchased from TargetMol
(Batch No. 146376), and was used as-received.
;

_publ_manuscript_text
;
5-Aminolevulinic acid hydrochloride is a porphyrin precursor and a
photosensitizing agent. It finds application in the treatment of skin
problems, including actinic keratosis and early-stage carcinomas. The
systematic name (CAS Registry Number 5451--09-2) is
4-carboxy-2-oxobutan-1-aminium chloride. X-ray powder diffraction data for
5-aminolevulinic acid hydrochloride has been reported in Chinese Patent
CN113149854A (Gu <i>et al.</i>, 2021). The single-crystal structure of
5-aminolevulinic acid hydrochloride has been determined very recently [Wang
<i>et al.</i>, 2025; Cambridge Structural Database (CSD; Groom <i>et
al.</i>,
2016) refcode MUPYOP]. This work is part of a project (Kaduk <i>et
al.</i>,
2014) to determine commercial pharmaceutical crystal structures and add
high-quality powder diffraction data to the Powder Diffraction File (Kabekkodu
<i>et al.</i>, 2024).

The r.m.s. Cartesian displacement of the single-crystal (Wang <i>et al.</i>,
2025) and Rietveld-refined structures is 0.159 \%A. The r.m.s.
agreement of
the Rietveld-refined and <i>VASP</i>-optimized structures is 0.172 \%A. The
agreement of the single-crystal, Rietveld, and <i>VASP</i> structures is very
good. The agreements are all well within the normal range for correct
structures (van de Streek & Neumann, 2014). The isotropic displacement
coefficients from the Rietveld refinement correlate very well to the isotropic
equivalents calculated form the anisotropic displacement coefficients from the
single-crystal refinement, providing another measure of the accuracy of the
powder structure. The standard uncertainties on the fractional coordinates
from the Rietveld refinement average about 3.5 times larger than those from
the single-crystal structure. The powder structure is accurate, but less
precise, than the single-crystal structure. The asymmetric unit with the atom
numbering is presented in Fig. 1.

All of the bond distances, bond angles, and torsion angles fall within the
normal ranges indicated by a <i>Mercury Mogul</i> Geometry check (Macrae <i>et
al.</i>, 2020). Quantum chemical geometry optimization of the isolated
cation
(DFT/B3LYP/6--31G*/water) using <i>Spartan '24</i> (Wavefunction, 2023)
indicated that it is 3.1 kcal mol^-1^ higher in energy than the local minimum,
which has a similar conformation (r.m.s. displacement = 0.087 \%A). The global
minimum-energy conformation has the same energy, but a slightly different
conformation (r.m.s. difference = 0.917 \%A), mainly at the periphery of the
cation. The cation is apparently flexible, and intermolecular interactions
determine the solid-state conformation.

The crystal structure (Fig. 2) consists of layers parallel to the <i>ab</i>
plane. The center of layers contains hydrophilic NH~3~, Cl, and CO~2~H groups,
and the outer surface of the layers is composed of hydrophobic CH~2~ groups.

Analysis of the contributions to the total crystal energy of the structure
using the Forcite module of <i>Materials Studio</i> (Dassault Syst\`emes,
2024) suggests that the intramolecular deformation energy is dominated
by
angle distortion terms, while van der Waals attractions (which in this force
field-based analysis include hydrogen bonds) dominate the intermolecular
energy.

Hydrogen bonds are prominent in the crystal structure. The ammonium group acts
as a donor to three chloride anions, and one hydrogen bond is bifurcated to
the O2 carbonyl group. Each chloride anion is an acceptor in three N---H...Cl
hydrogen bonds, plus one from the carboxylic acid group. These hydrogen bonds
connect the cations and anions into layers parallel to the <i>ab</i> plane.
The energies of the N---H...O hydrogen bonds were calculated using the
correlation of Wheatley & Kaduk (2019), and the energy of the
O---H...Cl
hydrogen bond was calculated using the correlation of Kaduk (2002).
Three
C---H...O/Cl hydrogen bonds also contribute to the lattice energy.

The Bravais--Friedel--Donnay--Harker (Bravais, 1866; Friedel,
1907; Donnay &
Harker, 1937) morphology suggests that we might expect isotropic
morphology
for 5-aminolevulinic acid hydrochloride. A second-order spherical harmonic
model was included in the refinement. The texture index was 1.010(0),
indicating that preferred orientation was not significant in this rotated
capillary specimen.
;

_gsas_GSASII_version  5824
_pd_block_id  2025-11-22T10:29|aminol_flip|noname|CLSBrockhouse
_audit_creation_method  "created in GSAS-II"
_audit_creation_date  2025-11-22T10:29
_audit_author_name  "no name"

_audit_update_record
;
2025-11-22T10:29  Initial software-generated CIF

2026-03-24 # Formatted by publCIF

2026-04-20 # Formatted by IUCr publCIF
;

_refine_ls_weighting_scheme  sigma
_pd_proc_info_datetime  2025-11-22T10:29
_pd_calc_method  "Rietveld Refinement"

_computing_structure_refinement
;
GSAS-II (Toby & Von Dreele, 2013)
;

_refine_ls_matrix_type  full
_refine_ls_number_parameters  64
_refine_ls_goodness_of_fit_all  50.665
_refine_ls_shift/su_max   7.0791
_refine_ls_shift/su_mean  0.4619
_refine_ls_number_restraints  34
_refine_ls_number_constraints  0

# OVERALL WEIGHTED R-FACTOR
_refine_ls_wR_factor_obs  0.10874

# phase info for aminolevulinic follows
_pd_phase_name  aminolevulinic
_cell_length_a  8.20862(9)
_cell_length_b  11.22253(10)
_cell_length_c  16.85949(21)
_cell_angle_alpha  90
_cell_angle_beta   90
_cell_angle_gamma  90
_cell_volume  1553.12(4)
_exptl_crystal_density_diffrn  1.4335
_symmetry_cell_setting  orthorhombic
_space_group_name_H-M_alt  "P b c a"
_space_group_name_Hall  "-P 2ac 2ab"
loop_
    _space_group_symop_id
    _space_group_symop_operation_xyz
     1  x,y,z
     2  1/2-x,1/2+y,z
     3  x,1/2-y,1/2+z
     4  1/2-x,-y,1/2+z
     5  -x,-y,-z
     6  1/2+x,1/2-y,-z
     7  -x,1/2+y,1/2-z
     8  1/2+x,y,1/2-z

# ATOMIC COORDINATES AND DISPLACEMENT PARAMETERS
loop_ 
   _atom_site_label
   _atom_site_type_symbol
   _atom_site_fract_x
   _atom_site_fract_y
   _atom_site_fract_z
   _atom_site_occupancy
   _atom_site_adp_type
   _atom_site_U_iso_or_equiv
   _atom_site_site_symmetry_multiplicity
Cl1    Cl   -0.08722(19) -0.38073(14) 0.41224(10) 1.0000     Uani 0.0481 8   
O2     O    0.0446(6)   0.1463(3)   0.44517(28) 1.0000     Uiso 0.0436(19) 8   
O3     O    0.1421(6)   -0.1790(3)  0.36656(31) 1.0000     Uiso 0.0720(21) 8   
O4     O    -0.0889(6)  -0.0777(4)  0.33612(24) 1.0000     Uiso 0.0608(22) 8   
N5     N    -0.1619(6)  0.3359(4)   0.4450(3)   1.0000     Uiso 0.0446(21) 8   
C6     C    -0.0760(7)  0.3045(5)   0.3692(4)   1.0000     Uiso 0.0360(25) 8   
C7     C    0.0829(8)   0.1383(5)   0.3041(4)   1.0000     Uiso 0.0276(21) 8   
C8     C    0.0181(8)   0.1909(6)   0.3815(5)   1.0000     Uiso 0.0294(24) 8   
C9     C    0.1717(9)   0.0206(6)   0.3188(4)   1.0000     Uiso 0.0365(25) 8   
C10    C    0.0637(10)  -0.0816(7)  0.3375(4)   1.0000     Uiso 0.0570(31) 8   
H11    H    -0.16952    0.29163     0.31995     1.0000     Uiso 0.0432     8   
H12    H    0.01136     0.37928     0.35232     1.0000     Uiso 0.0432     8   
H13    H    -0.07194    0.37918     0.48770     1.0000     Uiso 0.0535     8   
H14    H    -0.21369    0.25158     0.47304     1.0000     Uiso 0.0535     8   
H15    H    0.17071     0.20435     0.27562     1.0000     Uiso 0.0332     8   
H16    H    -0.02297    0.12117     0.26185     1.0000     Uiso 0.0332     8   
H17    H    0.26049     0.03343     0.37008     1.0000     Uiso 0.0438     8   
H18    H    0.24389     -0.00500    0.26360     1.0000     Uiso 0.0438     8   
H19    H    -0.26527    0.40077     0.43180     1.0000     Uiso 0.0535     8   
H20    H    0.07050     -0.24190    0.38070     1.0000     Uiso 0.0865    
 8   

loop_
   _atom_site_aniso_label
   _atom_site_aniso_U_11
   _atom_site_aniso_U_22
   _atom_site_aniso_U_33
   _atom_site_aniso_U_12
   _atom_site_aniso_U_13
   _atom_site_aniso_U_23
Cl1    0.0527(18)  0.0384(15)  0.0533(22)  0.0061(26)  -0.0256(31) -0.0181(31) 

loop_  _atom_type_symbol _atom_type_number_in_cell
        _atom_type_scat_Cromer_Mann_a1 _atom_type_scat_Cromer_Mann_a2
 _atom_type_scat_Cromer_Mann_a3
        _atom_type_scat_Cromer_Mann_a4 _atom_type_scat_Cromer_Mann_b1
 _atom_type_scat_Cromer_Mann_b2
        _atom_type_scat_Cromer_Mann_b3 _atom_type_scat_Cromer_Mann_b4
 _atom_type_scat_Cromer_Mann_c
        _atom_type_scat_length_neutron _atom_type_scat_source
        _atom_type_scat_dispersion_real _atom_type_scat_dispersion_imag
 _atom_type_scat_dispersion_source
  C       40     2.31       1.02       1.5886     0.865      20.8439    10.2075
    0.5687     51.6512    0.2156     0.6647
     
 https://raw.githubusercontent.com/AdvancedPhotonSource/GSAS-II/refs/heads/main/GSASII/atmdata.py
     0.005   0.002  
 https://raw.githubusercontent.com/AdvancedPhotonSource/GSAS-II/refs/heads/main/GSASII/atmdata.py
  H       80     0.493      0.3229     0.1402     0.0408     10.5109    26.1257
    3.1424     57.7997    0.003      -0.374
     
 https://raw.githubusercontent.com/AdvancedPhotonSource/GSAS-II/refs/heads/main/GSASII/atmdata.py
     0.000   0.000  
 https://raw.githubusercontent.com/AdvancedPhotonSource/GSAS-II/refs/heads/main/GSASII/atmdata.py
  Cl      8      11.4604    7.1964     6.2556     1.6455     0.0104     1.1662 
    18.5194    47.7784    -9.5574    0.9579
     
 https://raw.githubusercontent.com/AdvancedPhotonSource/GSAS-II/refs/heads/main/GSASII/atmdata.py
     0.184   0.211  
 https://raw.githubusercontent.com/AdvancedPhotonSource/GSAS-II/refs/heads/main/GSASII/atmdata.py
  N       8      12.2126    3.1322     2.0125     1.1663     0.0057     9.8933 
    28.9975    0.5826     -11.529    0.936
     
 https://raw.githubusercontent.com/AdvancedPhotonSource/GSAS-II/refs/heads/main/GSASII/atmdata.py
     0.009   0.005  
 https://raw.githubusercontent.com/AdvancedPhotonSource/GSAS-II/refs/heads/main/GSASII/atmdata.py
  O       24     3.0485     2.2868     1.5463     0.867      13.2771    5.7011 
    0.3239     32.9089    0.2508     0.5804
     
 https://raw.githubusercontent.com/AdvancedPhotonSource/GSAS-II/refs/heads/main/GSASII/atmdata.py
     0.015   0.008  
 https://raw.githubusercontent.com/AdvancedPhotonSource/GSAS-II/refs/heads/main/GSASII/atmdata.py

# Note that Z affects _cell_formula_sum and _weight
_cell_formula_units_Z  8

_chemical_name_systematic
;
4-Carboxy-2-oxobutan-1-aminium chloride
;
_chemical_name_common
;
5-Aminolevulinic acid hydrochloride
;

_chemical_formula_sum  'C5 H10 Cl N O3'
_chemical_formula_iupac  'C5 H10 N O3 +, Cl -'
_chemical_formula_moiety 'C5 H10 N O3 +, Cl -'
_chemical_formula_weight  167.59

# MOLECULAR GEOMETRY
loop_
   _geom_bond_atom_site_label_1
   _geom_bond_atom_site_label_2
   _geom_bond_distance
   _geom_bond_site_symmetry_1
   _geom_bond_site_symmetry_2
   _geom_bond_publ_flag
  O2     C8     1.205(8)     1_555    1_555 yes
  O3     C10    1.360(7)     1_555    1_555 yes
  O3     H20    0.949(4)     1_555    1_555 yes
  O4     C10    1.254(8)     1_555    1_555 yes
  N5     C6     1.502(8)     1_555    1_555 yes
  N5     H13    1.139(5)     1_555    1_555 yes
  N5     H14    1.140(5)     1_555    1_555 yes
  N5     H19    1.140(5)     1_555    1_555 yes
  C6     N5     1.502(8)     1_555    1_555 yes
  C6     C8     1.505(6)     1_555    1_555 yes
  C6     H11    1.140(6)     1_555    1_555 yes
  C6     H12    1.140(6)     1_555    1_555 yes
  C7     C8     1.528(8)     1_555    1_555 yes
  C7     C9     1.529(7)     1_555    1_555 yes
  C7     H15    1.140(6)     1_555    1_555 yes
  C7     H16    1.140(6)     1_555    1_555 yes
  C8     O2     1.205(8)     1_555    1_555 yes
  C8     C6     1.505(6)     1_555    1_555 yes
  C8     C7     1.528(8)     1_555    1_555 yes
  C9     C7     1.529(7)     1_555    1_555 yes
  C9     C10    1.483(8)     1_555    1_555 yes
  C9     H17    1.140(6)     1_555    1_555 yes
  C9     H18    1.141(7)     1_555    1_555 yes
  C10    O3     1.360(7)     1_555    1_555 yes
  C10    O4     1.254(8)     1_555    1_555 yes
  C10    C9     1.483(8)     1_555    1_555 yes
  H11    C6     1.140(6)     1_555    1_555 yes
  H12    C6     1.140(6)     1_555    1_555 yes
  H13    N5     1.139(5)     1_555    1_555 yes
  H14    N5     1.140(5)     1_555    1_555 yes
  H15    C7     1.140(6)     1_555    1_555 yes
  H16    C7     1.140(6)     1_555    1_555 yes
  H17    C9     1.140(6)     1_555    1_555 yes
  H18    C9     1.141(7)     1_555    1_555 yes
  H19    N5     1.140(5)     1_555    1_555 yes
  H20    O3     0.957(4)     1_555    1_555 yes

loop_
   _geom_angle_atom_site_label_1
   _geom_angle_atom_site_label_2
   _geom_angle_atom_site_label_3
   _geom_angle
   _geom_angle_site_symmetry_1
   _geom_angle_site_symmetry_2
   _geom_angle_site_symmetry_3
   _geom_angle_publ_flag
  C10    O3     H20    113.3(5)      1_555  1_555    1_555 yes
  C6     N5     H13    109.5(5)      1_555  1_555    1_555 yes
  C6     N5     H14    109.4(4)      1_555  1_555    1_555 yes
  H13    N5     H14    109.5(5)      1_555  1_555    1_555 yes
  C6     N5     H19    109.4(5)      1_555  1_555    1_555 yes
  H13    N5     H19    109.5(4)      1_555  1_555    1_555 yes
  H14    N5     H19    109.5(4)      1_555  1_555    1_555 yes
  N5     C6     C8     108.8(6)      1_555  1_555    1_555 yes
  N5     C6     H11    109.5(5)      1_555  1_555    1_555 yes
  C8     C6     H11    109.8(5)      1_555  1_555    1_555 yes
  N5     C6     H12    109.5(6)      1_555  1_555    1_555 yes
  C8     C6     H12    109.6(5)      1_555  1_555    1_555 yes
  H11    C6     H12    109.6(6)      1_555  1_555    1_555 yes
  C8     C7     C9     111.1(6)      1_555  1_555    1_555 yes
  C8     C7     H15    109.1(5)      1_555  1_555    1_555 yes
  C9     C7     H15    109.2(6)      1_555  1_555    1_555 yes
  C8     C7     H16    109.5(6)      1_555  1_555    1_555 yes
  C9     C7     H16    108.6(5)      1_555  1_555    1_555 yes
  H15    C7     H16    109.2(5)      1_555  1_555    1_555 yes
  O2     C8     C6     124.5(8)      1_555  1_555    1_555 yes
  O2     C8     C7     122.6(7)      1_555  1_555    1_555 yes
  C6     C8     C7     112.9(7)      1_555  1_555    1_555 yes
  C7     C9     C10    114.7(6)      1_555  1_555    1_555 yes
  C7     C9     H17    108.6(5)      1_555  1_555    1_555 yes
  C10    C9     H17    108.7(6)      1_555  1_555    1_555 yes
  C7     C9     H18    109.4(6)      1_555  1_555    1_555 yes
  C10    C9     H18    106.8(5)      1_555  1_555    1_555 yes
  H17    C9     H18    108.6(6)      1_555  1_555    1_555 yes
  O3     C10    O4     120.5(8)      1_555  1_555    1_555 yes
  O3     C10    C9     114.5(7)      1_555  1_555    1_555 yes
  O4     C10    C9     124.5(7)      1_555  1_555    1_555 yes

# Difference density results
_refine_diff_density_max  0.867
_refine_diff_density_min  -0.808
_pd_proc_ls_pref_orient_corr
;
Simple spherical harmonic correction Order = 2
    Coefficients:  0:0:C(2,0) = -0.185(6); 0:0:C(2,2) = -0.092(8); 
;
_pd_proc_ls_profile_function
;
Finger-Cox-Jephcoat function parameters U, V, W, X, Y, SH/L:
  peak variance(Gauss) = Utan(Th)^2^+Vtan(Th)+W:
  peak HW(Lorentz) = X/cos(Th)+Ytan(Th); SH/L = S/L+H/L
  U, V, W in (centideg)^2^, X & Y in centideg
    6.157, -1.198, 1.258, 0.000, 0.667, 0.002, 

;
_diffrn_radiation_wavelength  0.81933
_refine_ls_R_F_factor        0.15132
_refine_ls_R_Fsqd_factor     0.09084
_pd_proc_ls_prof_R_factor     0.07045
_pd_proc_ls_prof_wR_factor    0.10874
_gsas_proc_ls_prof_R_B_factor   0.10768
_gsas_proc_ls_prof_wR_B_factor  0.16716
_pd_proc_ls_prof_wR_expected  0.00215
_diffrn_radiation_probe  x-ray
_diffrn_radiation_polarisn_ratio  0.9900
_pd_proc_ls_background_function
;
Background function: "chebyschev-1" function with 3 terms:
    7.73(3)e3, -1.90(5)e3, -8(3), 
  Background peak parameters: pos, int, sig, gam:
    9.68(4), 9.22(18)e6, 1.98(5)e5, 0.100, 
;
_diffrn_ambient_temperature  298
_cell_measurement_temperature   298
_diffrn_ambient_pressure  100

# STRUCTURE FACTOR TABLE
loop_
   _refln_index_h
   _refln_index_k
   _refln_index_l
   _refln_F_squared_meas
   _refln_F_squared_calc
   _refln_phase_calc
   _refln_d_spacing
   _gsas_i100_meas
  0    0    2    464.1231   230.9201   -0.0    8.42975  3.71   
  1    1    1    195.9280   153.2242   180.0   6.16639  4.24   
  1    0    2    246.0038   242.3392   -180.0  5.88099  2.15   
  0    2    0    2271.6784  2319.6874  180.0   5.61126  11.53  
  0    2    1    226.7185   123.3773   -180.0  5.32412  2.01   
  1    1    2    95.4608    32.2255    0.0     5.20909  1.39   
  0    2    2    6097.4321  4590.2923  180.0   4.67104  38.93  
  1    2    1    185.5779   108.7463   -0.0    4.46683  2.24   
  1    1    3    10707.3793 9862.5855  -0.0    4.28573  100.00 
  0    0    4    48835.9797 44769.3683 -180.0  4.21487  97.82  
  2    0    0    26313.5433 26402.4285 -0.0    4.10431  61.87  
  1    2    2    115.1627   133.7681   -0.0    4.05977  1.10   
  0    2    3    3452.6712  3312.7743  -180.0  3.97079  14.93  
  2    1    0    230.2021   284.9656   180.0   3.85462  0.97   
  2    1    1    10748.6389 11187.2281 -180.0  3.75766  85.46  
  1    0    4    14237.5542 14975.9130 180.0   3.74948  47.45  
  2    0    2    159.4047   315.5786   -0.0    3.69016  0.58   
  1    2    3    87.4211    71.6835    0.0     3.57453  0.62   
  1    1    4    288.9270   303.4940   0.0     3.55625  1.80   
  2    1    2    1.3669     3.7879     0.0     3.50552  0.01   
  0    2    4    1535.8417  1524.5362  0.0     3.37005  4.55   
  1    3    1    88.6158    66.6725    -180.0  3.33670  0.62   
  2    2    0    1644.9294  1242.6114  -180.0  3.31272  5.32   
  2    2    1    1217.5669  1264.4595  -180.0  3.25057  7.52   
  2    1    3    9595.8997  8787.8632  180.0   3.17875  51.64  
  1    3    2    11817.6780 11015.7406 -180.0  3.15640  71.36  
  1    2    4    88.3398    69.4162    180.0   3.11754  0.45   
  2    2    2    49.4884    54.1336    0.0     3.08319  0.27   
  1    1    5    10437.8068 9134.7954  -180.0  3.00511  45.43  
  2    0    4    6918.1078  7091.9724  -180.0  2.94050  15.21  
  1    3    3    49.8196    43.7429    180.0   2.91156  0.25   
  0    2    5    16278.9856 16617.3823 180.0   2.89021  34.36  
  2    2    3    7331.8274  6934.6599  -180.0  2.85381  33.17  
  2    1    4    376.1957   309.9380   180.0   2.84448  1.58   
  0    0    6    54.2145    63.2362    180.0   2.80992  0.05   
  0    4    0    31811.0005 32197.1619 180.0   2.80563  40.46  
  0    4    1    43.4312    44.4083    -0.0    2.76757  0.11   
  2    3    0    16067.2183 15202.2508 -180.0  2.76476  37.31  
  2    3    1    9793.7172  9820.2580  0.0     2.72832  44.01  
  1    2    5    4923.0046  4921.6610  -0.0    2.72616  18.74  
  0    4    2    4627.1495  4541.1028  180.0   2.66206  10.29  
  1    0    6    207.0813   193.8712   180.0   2.65847  0.34   
  1    3    4    17.4794    9.6876     180.0   2.64822  0.07   
  2    3    2    43.5232    43.0903    180.0   2.62707  0.18   
  3    1    1    812.0035   798.1162   -180.0  2.62589  3.16   
  1    4    1    352.1008   353.2351   -180.0  2.62253  1.53   
  2    2    4    485.2842   432.5833   -0.0    2.60454  1.78   
  3    0    2    3446.9292  3141.5872  -180.0  2.60254  6.44   
  1    1    6    2873.4419  2403.7420  -0.0    2.58688  9.17   
  2    1    5    1402.3509  1267.9498  180.0   2.53790  4.58   
  3    1    2    2233.7214  2037.5016  0.0     2.53526  7.99   
  1    4    2    2345.8311  2257.2481  0.0     2.53223  9.35   
  0    2    6    2050.9700  1837.9773  -0.0    2.51250  3.20   
  0    4    3    1189.8831  1201.9108  -180.0  2.51020  2.28   
  2    3    3    14921.9689 13193.2907 -0.0    2.48080  53.18  
  3    2    1    610.4666   373.2014   -180.0  2.43363  2.08   
  3    1    3    2278.0263  2009.3485  180.0   2.40305  7.20   
  1    2    6    728.4313   657.7690   0.0     2.40248  2.11   
  1    4    3    1860.3514  1899.0104  180.0   2.40047  6.49   
  1    3    5    821.7427   752.7890   -0.0    2.39557  2.57   
  2    2    5    7201.1616  6074.0136  180.0   2.36309  21.17  
  3    2    2    565.0059   589.3678   180.0   2.36096  1.79   
  0    4    4    2003.0350  1757.0519  0.0     2.33552  3.22   
  2    0    6    506.5191   382.8764   180.0   2.31860  0.67   
  2    4    0    10804.3864 9599.6797  180.0   2.31619  17.99  
  2    3    4    2628.7217  3030.6163  0.0     2.31179  7.92   
  3    0    4    2212.7352  1769.3129  180.0   2.29502  3.10   
  2    4    1    2638.1175  2289.0696  0.0     2.29463  8.58   
  2    1    6    2987.0272  2291.6701  0.0     2.27064  7.68   
  1    1    7    1875.0518  1898.6071  180.0   2.26357  4.56   
  3    2    3    144.3050   83.0289    180.0   2.25308  0.41   
  3    1    4    54.1858    33.1250    -0.0    2.24848  0.15   
  1    4    4    1020.5390  770.4233   -0.0    2.24637  3.03   
  2    4    2    30.4731    12.6062    180.0   2.23342  0.09   
  0    2    7    4328.2331  3569.7298  0.0     2.21324  5.18   
  3    3    1    2918.8663  2588.4048  -0.0    2.18978  8.27   
  1    3    6    2754.0654  2343.0698  0.0     2.16700  6.86   
  0    4    5    135.9491   155.6945   180.0   2.15669  0.18   
  1    5    1    1270.6148  1184.8731  180.0   2.14740  3.75   
  2    2    6    8.0799     8.1696     -0.0    2.14287  0.02   
  2    4    3    1056.9684  1127.7186  -0.0    2.14144  2.90   
  2    3    5    317.8739   280.8905   -0.0    2.13796  0.80   
  1    2    7    74.3232    61.3286    -180.0  2.13692  0.17   
  3    3    2    266.1143   213.5471   180.0   2.13638  0.71   
  3    2    4    2.5395     1.1007     180.0   2.12421  0.01   
  0    0    8    5327.6352  3435.2515  -180.0  2.10744  2.73   
  1    5    2    820.3556   685.1228   180.0   2.09697  2.28   
  3    1    5    572.2401   411.2432   0.0     2.08759  1.32   
  1    4    5    55.4461    36.4917    0.0     2.08590  0.14   
  3    3    3    399.2123   341.7886   -0.0    2.05546  0.97   
  4    0    0    8470.9365  7550.7619  180.0   2.05216  5.04   
  2    1    7    29.2669    23.1372    0.0     2.04255  0.06   
  1    0    8    840.5214   617.8748   0.0     2.04124  0.82   
  2    4    4    248.4923   239.0048   0.0     2.02989  0.60   
  1    5    3    167.3578   153.3107   180.0   2.02029  0.42   
  4    1    0    8828.2762  7648.8329  180.0   2.01868  10.22  
  1    1    8    348.9080   282.7717   -0.0    2.00829  0.67   
  4    1    1    220.3869   196.3391   -180.0  2.00437  0.50   
  4    0    2    0.3445     0.2833     180.0   1.99392  0.00   
  3    2    5    6289.2037  6353.7803  0.0     1.98700  13.42  
  0    4    6    5866.5161  5366.2760  0.0     1.98539  6.43   
  0    2    8    2202.5166  2594.5055  -180.0  1.97288  2.08   
  2    3    6    334.7139   359.1597   -0.0    1.97075  0.70   
  2    5    0    164.4035   171.4326   0.0     1.96927  0.20   
  1    3    7    67.8940    72.6505    -0.0    1.96613  0.14   
  4    1    2    1235.7109  1316.9130  180.0   1.96318  2.68   
  3    0    6    2329.8446  2239.6312  0.0     1.96033  2.31   
  3    3    4    306.4379   250.4143   0.0     1.95621  0.66   
  2    5    1    775.5736   624.6167   180.0   1.95597  1.86   
  2    2    7    478.6679   500.2425   0.0     1.94805  0.92   
  3    4    1    865.6451   754.9623   180.0   1.94579  1.98   
  3    1    6    2198.8857  1710.4593  -180.0  1.93109  4.27   
  1    4    6    9.3958     6.4469     -0.0    1.92975  0.02   
  4    2    0    44.4251    34.0612    -180.0  1.92731  0.05   
  1    5    4    267.0085   247.6614   -0.0    1.92582  0.60   
  1    2    8    85.8301    78.5067    -0.0    1.91826  0.16   
  2    5    2    87.1077    79.3323    -0.0    1.91764  0.20   
  4    2    1    390.1755   318.4819   -180.0  1.91484  0.82   
  2    4    5    165.0429   167.3817   180.0   1.90916  0.34   
  3    4    2    1038.5571  953.2866   0.0     1.90804  2.27   
  4    1    3    2301.2887  2248.4482  -180.0  1.89983  4.63   
  4    2    2    3.4367     3.2005     180.0   1.87883  0.01   
  2    0    8    29.2322    29.3330    0.0     1.87474  0.02   
  0    6    0    3308.4567  2919.7534  -0.0    1.87042  1.88   
  0    6    1    3514.4949  3795.9835  0.0     1.85902  3.94   
  2    5    3    507.3934   569.7393   0.0     1.85847  1.07   
  3    2    6    120.6080   144.6263   180.0   1.85065  0.22   
  3    4    3    7.6942     7.6532     180.0   1.84973  0.02   
  2    1    8    2669.3751  2466.5519  -0.0    1.84912  4.48   
  3    3    5    77.2964    59.0101    -0.0    1.84748  0.15   
  4    0    4    1662.6672  1159.7674  -0.0    1.84508  1.55   
  0    4    7    488.9270   380.3008   -0.0    1.82749  0.44   
  0    6    2    596.2595   455.1721   -0.0    1.82601  0.64   
  4    2    3    90.9169    88.1255    180.0   1.82308  0.17   
  1    5    5    4310.5579  4277.9876  0.0     1.82182  8.48   
  4    1    4    301.1586   322.8265   0.0     1.82064  0.55   
  2    3    7    312.5429   366.0172   -180.0  1.81605  0.55   
  1    6    1    769.8867   840.9786   -0.0    1.81310  1.63   
  1    1    9    2201.2902  2231.0448  0.0     1.80261  3.40   
  4    3    0    3800.8137  3769.4674  180.0   1.79921  3.61   
  1    3    8    75.1372    102.2053   -0.0    1.79184  0.12   
  4    3    1    2651.5282  2688.8272  0.0     1.78905  4.98   
  2    4    6    259.3791   290.3111   0.0     1.78727  0.46   
  3    1    7    588.8853   684.5941   0.0     1.78487  0.97   
  2    5    4    0.8930     0.9919     -180.0  1.78414  0.00   
  1    4    7    1062.7691  1193.2546  0.0     1.78381  1.85   
  1    6    2    808.4455   890.5763   -0.0    1.78244  1.64   
  2    2    8    200.5281   217.4034   -180.0  1.77812  0.32   
  0    2    9    10312.9425 10739.1273 -0.0    1.77687  7.90   
  3    4    4    2669.8479  2577.0064  -0.0    1.77640  4.92   
  0    6    3    5026.0523  5445.9696  -0.0    1.77471  5.01   
  4    3    2    206.4634   327.5113   180.0   1.75958  0.37   
  4    2    4    1.1441     14.6135    -0.0    1.75276  0.00   
  1    2    9    1163.2322  1253.8600  -180.0  1.73665  1.72   
  3    3    6    287.1719   297.2243   -0.0    1.73636  0.47   
  1    6    3    151.8905   172.9985   -180.0  1.73463  0.29   
  4    1    5    277.5842   374.2941   180.0   1.73202  0.45   
  3    5    1    10.7944    23.6675    -0.0    1.72623  0.02   
  3    2    7    388.5287   554.5180   -0.0    1.72078  0.60   
  1    5    6    1855.2631  2126.9483  -180.0  1.71501  3.16   
  4    3    3    841.8249   1061.3993  -0.0    1.71353  1.43   
  0    6    4    0.8297     2.9369     -180.0  1.70964  0.00   
  2    6    0    158.5512   168.7764   -180.0  1.70201  0.15   
  2    5    5    2454.1431  2883.4182  -0.0    1.70050  4.20   
  3    5    2    475.4024   608.6109   180.0   1.69971  0.84   
  3    4    5    164.7079   160.1345   0.0     1.69380  0.27   
  2    6    1    1010.9296  1039.0506  0.0     1.69341  1.84   
  0    0    10   534.5270   557.6943   180.0   1.68595  0.18   
  0    4    8    2363.8694  2490.0135  -0.0    1.68502  1.80   
  2    1    9    1680.3040  1848.7302  0.0     1.68485  2.34   
  2    3    8    570.1033   648.8042   -0.0    1.67604  0.84   
  1    6    4    501.3110   492.1151   -180.0  1.67373  0.87   
  4    2    5    633.0818   616.5276   -0.0    1.67326  0.98   
  3    0    8    1849.6992  1770.4989  -0.0    1.66962  1.31   
  2    4    7    627.3863   589.3150   0.0     1.66947  0.96   
  2    6    2    315.2745   341.0620   0.0     1.66835  0.55   
  3    5    3    305.5642   214.4883   180.0   1.65810  0.51   
  4    0    6    6.3604     5.2560     180.0   1.65724  0.00   
  4    4    0    1988.7416  1879.1732  -0.0    1.65636  1.64   
  4    3    4    500.9022   573.6673   0.0     1.65475  0.78   
  1    0    10   767.4172   722.0055   0.0     1.65148  0.50   
  3    1    8    2.3951     2.2118     180.0   1.65144  0.00   
  1    4    8    381.2987   329.5021   -180.0  1.65061  0.56   
  4    4    1    488.0987   471.2455   0.0     1.64843  0.79   
  1    3    9    20.7500    23.1171    -180.0  1.64118  0.03   
  4    1    6    1409.6047  1638.5080  0.0     1.63946  2.04   
  0    6    5    618.5900   662.7882   -0.0    1.63563  0.50   
  1    1    10   1284.3774  1289.7805  -0.0    1.63388  1.64   
  2    2    9    875.7103   826.2903   -0.0    1.63062  1.17   
  2    6    3    581.9589   579.2151   -0.0    1.62895  0.96   
  3    3    7    1291.4212  1582.2207  -180.0  1.62776  1.85   
  4    4    2    59.2774    125.1912   -0.0    1.62528  0.09   
  5    1    1    376.1315   579.2143   180.0   1.61695  0.56   
  0    2    10   54.4042    67.6340    0.0     1.61464  0.03   
  2    5    6    1280.4154  1543.0384  -180.0  1.61266  1.93   
  5    0    2    47.4297    62.7444    180.0   1.61145  0.03   
  1    5    7    679.3648   993.8946   -0.0    1.61012  1.00   
  3    4    6    591.4996   838.3084   -180.0  1.60694  0.86   
  3    5    4    62.0675    68.5835    0.0     1.60467  0.10   
  1    6    5    458.2248   559.5755   180.0   1.60410  0.72   
  3    2    8    7.2978     13.5049    180.0   1.60028  0.01   
  5    1    2    2111.8191  1921.0765  0.0     1.59509  3.06   
  4    2    6    2.9995     3.6117     180.0   1.58937  0.00   
  4    4    3    1092.5151  1505.2319  -0.0    1.58879  1.63   
  4    3    5    5.9326     14.7246    -180.0  1.58737  0.01   
  1    2    10   25.6152    139.5309   -180.0  1.58428  0.03   
  2    6    4    1.0002     10.1973    -0.0    1.57820  0.00   
  5    2    1    13.9289    19.7091    -0.0    1.56883  0.02   
  1    7    1    210.0807   217.8373   -0.0    1.56668  0.33   
  5    1    3    279.7281   239.5872   180.0   1.56055  0.39   
  2    0    10   116.7981   119.0169   0.0     1.55950  0.07   
  2    4    8    607.6395   712.9970   -0.0    1.55877  0.80   
  0    4    9    68.4471    99.8687    -180.0  1.55793  0.04   
  0    6    6    101.2819   202.4036   -180.0  1.55701  0.07   
  2    3    9    15.0679    15.3804    180.0   1.55082  0.02   
  5    2    2    15.8445    11.1705    -180.0  1.54885  0.02   
  4    1    7    958.0993   824.2342   0.0     1.54712  1.22   
  1    7    2    4021.7743  3848.6406  0.0     1.54677  6.21   
  2    1    10   1559.0851  1965.0426  -180.0  1.54466  1.83   
  3    5    5    128.8341   180.3375   0.0     1.54300  0.18   
  4    4    4    204.5299   269.1729   -180.0  1.54160  0.28   
  3    6    1    1249.8112  1299.3497  -0.0    1.53769  1.85   
  3    1    9    181.1391   247.7747   0.0     1.53127  0.22   
  1    4    9    22.9872    32.7565    -0.0    1.53061  0.03   
  5    0    4    506.9443   738.9996   0.0     1.52978  0.33   
  1    6    6    20.2203    32.2086    180.0   1.52974  0.03   
  3    3    8    7.0208     6.5706     -180.0  1.52465  0.01   
  2    5    7    420.3123   404.6000   -180.0  1.52454  0.56   
  3    4    7    214.1176   169.1402   -0.0    1.51970  0.28   
  2    6    5    185.9564   149.0737   -0.0    1.51942  0.26   
  3    6    2    799.1934   678.8154   0.0     1.51885  1.15   
  5    2    3    28.6137    25.0257    180.0   1.51716  0.04   
  5    1    4    1123.0782  1137.0392  -0.0    1.51576  1.45   
  1    7    3    416.6226   477.6549   -180.0  1.51522  0.61   
  4    3    6    798.6066   881.2848   -0.0    1.51521  1.02   
  4    5    0    4262.6367  5386.8503  -0.0    1.51454  2.99   
  1    3    10   623.0982   770.2575   -0.0    1.51080  0.72   
  1    5    8    1318.3617  1724.4531  180.0   1.51013  1.68   
  4    5    1    302.5029   497.3690   0.0     1.50846  0.42   
  4    2    7    72.0958    148.6200   -180.0  1.50482  0.09   
  2    2    10   30.3166    73.5228    180.0   1.50255  0.03   
  5    3    1    601.3135   772.7865   -0.0    1.49738  0.79   
  2    7    0    4190.4919  4315.2345  -0.0    1.49333  3.01   
  1    1    11   389.9951   412.4582   -0.0    1.49325  0.42   
  4    5    2    254.6775   341.1019   -0.0    1.49067  0.34   
  3    2    9    547.9427   691.3095   -180.0  1.49022  0.63   
  3    6    3    106.9251   120.2560   -180.0  1.48894  0.15   
  2    7    1    882.6545   1159.5510  -180.0  1.48751  1.26   
  4    4    5    0.1165     0.1922     -180.0  1.48668  0.00   
  5    3    2    2038.5710  2124.4850  0.0     1.47997  2.61   
  0    2    11   510.4376   565.2322   -180.0  1.47852  0.27   
  0    6    7    319.7320   358.2085   -180.0  1.47727  0.21   
  3    5    6    40.7995    40.9051    -0.0    1.47648  0.05   
  5    2    4    13.9345    13.2549    -180.0  1.47591  0.02   
  1    7    4    1107.3992  1062.5695  -0.0    1.47412  1.52   
  2    7    2    377.1761   773.3625   -0.0    1.47044  0.52   
  4    0    8    475.3466   939.0149   -0.0    1.47025  0.27   
  5    1    5    1252.3304  1466.6146  0.0     1.46346  1.50   
  4    5    3    372.8150   400.8264   -0.0    1.46236  0.48   
  4    1    8    1240.6233  1213.8659  -0.0    1.45779  1.40   
  2    4    9    7.9268     7.6527     -0.0    1.45653  0.01   
  2    6    6    251.8828   246.4450   180.0   1.45578  0.32   
  1    2    11   431.8863   493.1004   180.0   1.45510  0.45   
  1    6    7    97.0303    137.2980   180.0   1.45391  0.12   
  5    3    3    0.8048     2.5934     -0.0    1.45226  0.00   
  3    6    4    5.8383     93.9663    -0.0    1.44989  0.01   
  0    4    10   128.3712   182.0793   -180.0  1.44511  0.07   
  2    7    3    562.1581   475.7469   180.0   1.44325  0.74   
  4    3    7    30.3604    31.5133    -180.0  1.44142  0.03   
  2    3    10   282.2129   255.0033   -180.0  1.43943  0.30   
  2    5    8    185.8684   152.7662   180.0   1.43885  0.22   
  3    0    10   754.2060   833.1478   -0.0    1.43535  0.39   
  3    4    8    1583.1891  1812.4956  180.0   1.43478  1.80   
  3    3    9    673.7078   1132.6973  180.0   1.42858  0.73   
  5    2    5    57.8870    81.9421    0.0     1.42750  0.07   
  4    4    6    341.8410   451.1954   -180.0  1.42690  0.40   
  1    7    5    514.7741   685.3180   180.0   1.42588  0.65   
  4    5    4    150.0040   214.2633   -180.0  1.42531  0.18   
  2    1    11   8.9165     12.7288    -0.0    1.42422  0.01   
  3    1    10   284.4354   404.1138   -0.0    1.42376  0.29   
  1    4    10   647.6572   901.5703   180.0   1.42322  0.69   
  4    2    8    87.2128    119.4447   -0.0    1.42224  0.09   
  5    0    6    1550.1702  2465.3507  -0.0    1.41751  0.86   
  1    5    9    745.4167   1055.8119  -180.0  1.41661  0.83   
  5    3    4    167.4081   229.8338   -0.0    1.41595  0.19   
  5    4    1    351.5006   517.4925   180.0   1.41199  0.42   
  3    5    7    6.4705     6.5062     -180.0  1.40796  0.01   
  2    7    4    1247.6169  1192.8362  -180.0  1.40760  1.55   
  5    1    6    89.6770    90.4021    -180.0  1.40634  0.10   
  0    0    12   168.2590   184.7238   0.0     1.40496  0.04   
  3    6    5    3149.1378  3560.5302  180.0   1.40392  3.76   
  0    8    0    150.8796   181.9508   -0.0    1.40282  0.05   
  0    6    8    21.6572    47.5754    0.0     1.39891  0.01   
  0    8    1    405.5892   678.2793   -180.0  1.39799  0.26   
  1    3    11   770.2605   1293.4639  -180.0  1.39755  0.76   
  5    4    2    43.3643    65.6377    -180.0  1.39736  0.05   
  2    2    11   5.4010     123.2804   -180.0  1.39102  0.01   
  3    2    10   5.2395     134.4553   0.0     1.39058  0.01   
  2    6    7    0.9452     33.6930    -0.0    1.38998  0.00   
  1    0    12   19.3054    121.7648   -0.0    1.38482  0.01   
  0    8    2    89.7012    330.7081   -0.0    1.38379  0.06   
  4    6    0    0.3603     2.1724     0.0     1.38238  0.00   
  4    5    5    89.3690    458.7512   -0.0    1.38157  0.10   
  1    6    8    0.0045     0.0081     -0.0    1.37903  0.00   
  3    7    1    57.2252    84.8269    -180.0  1.37863  0.07   
  1    8    1    309.9338   403.0524   -0.0    1.37814  0.39   
  4    6    1    534.3249   680.9876   -180.0  1.37776  0.63   
  1    1    12   84.2238    112.9685   -180.0  1.37440  0.08   
  5    2    6    339.9395   457.8032   180.0   1.37434  0.36   
  5    4    3    536.9688   670.9416   0.0     1.37396  0.60   
  4    1    9    370.7970   424.4900   -0.0    1.37314  0.37   
  5    3    5    1756.8857  1937.0331  -180.0  1.37304  1.90   
  1    7    6    36.0297    36.9147    -180.0  1.37289  0.04   
  4    3    8    87.2827    131.3835   -0.0    1.36836  0.09   
  6    0    0    1364.7437  1916.4591  180.0   1.36810  0.37   
  2    7    5    256.3081   265.7481   -180.0  1.36542  0.30   
  3    7    2    44.1978    45.7541    -0.0    1.36501  0.05   
  4    4    7    209.5101   230.8855   180.0   1.36477  0.22   
  1    8    2    96.3816    105.8454   -180.0  1.36453  0.12   
  4    6    2    21.0594    24.6707    -0.0    1.36416  0.02   
  2    4    10   100.5580   121.0501   -180.0  1.36308  0.10   
  0    2    12   2177.1153  2668.6393  -0.0    1.36289  0.99   
  0    8    3    148.0152   209.6617   0.0     1.36105  0.09   
  6    1    0    288.0173   483.4526   180.0   1.35805  0.15   
  2    5    9    1811.1636  2479.9905  180.0   1.35728  1.86   
  3    4    9    1.4747     7.8604     -180.0  1.35386  0.00   
  6    1    1    13.3872    73.5559    -180.0  1.35367  0.01   
  3    6    6    19.6198    188.7322   -0.0    1.35326  0.02   
  6    0    2    0.0347     0.5580     0.0     1.35043  0.00   
  5    1    7    283.2132   661.8571   -0.0    1.34675  0.28   
  0    4    11   1.0480     1.7273     180.0   1.34506  0.00   
  1    2    12   42.4879    62.8283    0.0     1.34448  0.04   
  4    2    9    1737.4769  2077.3446  180.0   1.34330  1.67   
  3    7    3    474.7521   494.9006   180.0   1.34317  0.54   
  5    4    4    5.0147     5.6081     -0.0    1.34310  0.01   
  1    8    3    6.8298     6.7885     -0.0    1.34272  0.01   
  4    6    3    875.5483   908.9464   180.0   1.34237  0.97   
  6    1    2    59.5724    112.6771   180.0   1.34076  0.06   
  2    3    11   0.5608     1.2213     -180.0  1.34048  0.00   
  3    3    10   23.4492    65.1068    -180.0  1.34009  0.02   
  3    5    8    4.5007     19.4203    180.0   1.33963  0.00   
  4    5    6    260.7827   462.6983   -180.0  1.33321  0.27   
  0    8    4    45.1426    209.7776   -0.0    1.33103  0.03   
  1    5    10   2.0138     12.0491    0.0     1.33020  0.00   
  2    0    12   0.4642     2.5205     -0.0    1.32924  0.00   
  6    2    0    14.0193    84.6104    -180.0  1.32917  0.01   
  3    1    11   62.7324    265.5062   -0.0    1.32780  0.06   
  2    8    0    25.6460    90.7531    -0.0    1.32742  0.01   
  1    4    11   15.7139    62.1361    -0.0    1.32736  0.01   
  5    3    6    5.7385     16.7014    -180.0  1.32554  0.01   
  6    2    1    76.7808    182.3785   0.0     1.32506  0.08   
  2    6    8    64.1226    109.4631   0.0     1.32411  0.07   
  0    6    9    673.4862   1111.2899  -180.0  1.32360  0.34   
  2    8    1    80.4221    118.2635   -180.0  1.32333  0.09   
  5    5    1    35.6275    60.1956    0.0     1.32102  0.04   
  6    1    3    0.6082     0.8543     180.0   1.32005  0.00   
  2    1    12   762.0682   1099.2440  180.0   1.32001  0.66   
  2    7    6    874.9495   1127.2536  180.0   1.31868  0.93   
  5    2    7    76.8239    110.0185   -0.0    1.31857  0.07   
  1    7    7    117.0335   269.2530   0.0     1.31729  0.12   
  3    7    4    12.8807    19.4111    -180.0  1.31429  0.01   
  1    8    4    321.8128   502.7651   180.0   1.31387  0.36   
  4    6    4    7.1486     12.8473    -180.0  1.31354  0.01   
  6    2    2    20.1062    45.0348    180.0   1.31295  0.02   
  2    8    2    65.2900    215.1477   -0.0    1.31126  0.07   
  5    5    2    4.6720     85.9869    -180.0  1.30902  0.00   
  1    6    9    0.4725     5.1149     0.0     1.30672  0.00   
  5    4    5    9.2101     100.2185   -0.0    1.30631  0.01   
  4    0    10   11.4718    25.7516    -180.0  1.30270  0.01   
  4    4    8    94.6594    168.0784   180.0   1.30227  0.09   
  6    0    4    506.6562   659.3661   0.0     1.30127  0.25   
  3    2    11   1262.8884  1573.1057  -180.0  1.30076  1.10   
  3    6    7    54.9386    65.0521    180.0   1.29991  0.05   
  1    3    12   15.7826    23.8680    -180.0  1.29869  0.01   
  4    3    9    422.3590   747.4785   180.0   1.29763  0.39   
  0    8    5    539.6963   791.2923   -0.0    1.29520  0.29   
  5    0    8    266.8872   371.2390   -0.0    1.29512  0.12   
  4    1    10   109.6053   125.4440   -180.0  1.29401  0.10   
  6    2    3    1233.3435  1349.4213  0.0     1.29348  1.20   
  2    2    12   171.4805   195.1519   0.0     1.29344  0.14   
  6    1    4    51.4994    59.7532    0.0     1.29261  0.05   
  2    8    3    63.7980    87.2792    180.0   1.29187  0.07   
  5    5    3    582.4420   906.2523   -0.0    1.28972  0.58   
  5    1    8    47.5775    228.8938   -180.0  1.28658  0.04   
  6    3    0    13.8202    97.7581    -0.0    1.28487  0.01   
  4    5    7    1.4585     3.8126     -0.0    1.28211  0.00   
  6    3    1    0.3668     0.6377     0.0     1.28116  0.00   
  2    5    10   553.6197   853.4939   0.0     1.28071  0.50   
  3    7    5    6.6313     8.4409     0.0     1.27976  0.01   
  1    8    5    27.5040    32.6506    -0.0    1.27937  0.03   
  4    6    5    50.2698    57.3925    0.0     1.27906  0.05   
  2    4    11   5.8317     7.0895     -180.0  1.27817  0.01   
  3    4    10   418.3105   521.4076   180.0   1.27784  0.37   
  5    3    7    0.0579     0.1920     0.0     1.27529  0.00   
  3    5    9    83.8645    181.9546   180.0   1.27305  0.08   
  1    1    13   115.2562   257.8252   -0.0    1.27273  0.09   
  6    3    2    7.8678     12.7787    -180.0  1.27020  0.01   
  2    7    7    140.1828   178.8397   180.0   1.26917  0.14   
  4    2    10   22.8486    30.6092    -180.0  1.26895  0.02   
  6    2    4    34.0229    44.1999    0.0     1.26763  0.03   
  2    8    4    42.8570    50.0402    -0.0    1.26612  0.04   
  5    4    6    1038.6603  1234.7309  -180.0  1.26520  0.96   
  5    5    4    1269.0384  1647.1478  180.0   1.26409  1.22   
  0    2    13   461.4340   593.4023   180.0   1.26357  0.18   
  4    7    0    410.1765   591.3042   -0.0    1.26338  0.21   
  5    2    8    3.0322     3.5611     0.0     1.26195  0.00   
  1    7    8    400.1416   420.9037   -180.0  1.26082  0.38   
  4    7    1    94.9192    115.8343   -180.0  1.25985  0.10   
  6    1    5    17.0168    20.6252    -0.0    1.25972  0.02   
  2    6    9    402.1746   495.2347   -180.0  1.25971  0.37   
  3    3    11   6.7418     8.4265     0.0     1.25916  0.01   
  0    4    12   520.1331   467.6685   -180.0  1.25625  0.21   
  0    8    6    2247.8846  2145.2123  -180.0  1.25510  1.11   
  6    3    3    90.6658    101.2510   0.0     1.25255  0.08   
  2    3    12   445.0498   496.5225   180.0   1.25251  0.36   
  0    6    10   3.3387     3.7035     -180.0  1.25230  0.00   
  1    5    11   548.6976   599.6789   180.0   1.25095  0.47   
  3    0    12   68.5071    75.0285    -180.0  1.24983  0.03   
  4    7    2    0.4689     0.4955     -180.0  1.24943  0.00   
  1    2    13   404.6476   459.8335   180.0   1.24887  0.31   
  3    6    8    16.1134    16.0739    -180.0  1.24556  0.01   
  3    8    1    287.3017   306.2927   -0.0    1.24491  0.29   
  3    1    12   18.8397    19.7208    -180.0  1.24215  0.01   
  1    4    12   26.9111    28.7554    0.0     1.24179  0.02   
  3    7    6    845.9034   1048.6335  180.0   1.24104  0.80   
  4    4    9    69.8957    85.7468    0.0     1.24086  0.06   
  1    8    6    210.5895   288.8453   0.0     1.24068  0.20   
  4    6    6    41.3462    57.6101    180.0   1.24040  0.04   
  1    6    10   78.6380    61.1344    180.0   1.23798  0.07   
  6    2    5    1806.2642  1371.5774  -0.0    1.23656  1.59   
  2    8    5    16.9879    13.1249    -180.0  1.23516  0.02   
  3    8    2    498.9694   387.1841   -180.0  1.23485  0.49   
  5    5    5    788.1357   696.0025   -180.0  1.23328  0.71   
  4    7    3    193.0433   176.3093   -180.0  1.23262  0.18   
  5    6    1    167.7889   118.6430   -0.0    1.23056  0.16   
  4    3    10   212.5268   163.4352   -180.0  1.23024  0.17   
  6    0    6    202.9880   159.8437   -0.0    1.23005  0.09   
  4    5    8    982.1755   789.8633   180.0   1.22988  0.86   
  6    4    0    2977.8814  2470.8188  0.0     1.22969  1.35   
  1    9    1    1051.4618  944.0573   -0.0    1.22952  1.05   
  2    1    13   1.0445     0.8851     180.0   1.22918  0.00   
  6    3    4    39.1926    35.0672    180.0   1.22903  0.03   
  5    1    9    261.3419   202.1469   -180.0  1.22727  0.21   
  6    4    1    215.9366   152.6636   -180.0  1.22644  0.19   
  5    3    8    58.6105    34.9639    -180.0  1.22385  0.05   
  6    1    6    35.7792    20.8943    -0.0    1.22273  0.03   
  5    4    7    340.9181   226.6710   -180.0  1.22129  0.29   
  5    6    2    0.0187     0.0133     180.0   1.22084  0.00   
  4    1    11   61.1117    42.0868    -180.0  1.22070  0.05   
  3    2    12   0.8803     0.6202     -0.0    1.21993  0.00   
  1    9    2    0.1773     0.1253     -0.0    1.21983  0.00   
  3    8    3    126.4722   94.1791    -0.0    1.21862  0.12   
  2    7    8    19.8651    14.0386    180.0   1.21844  0.02   
  6    4    2    21.2533    11.0274    -180.0  1.21682  0.02   
  0    8    7    1125.0831  850.8669   -180.0  1.21219  0.51   
  1    3    13   621.2759   472.0655   180.0   1.21191  0.47   
  4    7    4    209.7844   235.5298   -180.0  1.21019  0.19   
  2    5    11   102.6435   96.4141    180.0   1.20952  0.08   
  3    5    10   5.4681     4.9010     0.0     1.20923  0.00   
  2    2    13   46.0090    31.5136    0.0     1.20764  0.03   
  3    4    11   29.2067    19.2517    0.0     1.20710  0.02   
  5    2    9    38.2226    29.1391    -180.0  1.20583  0.03   
  5    6    3    103.8936   88.9335    -180.0  1.20515  0.09   
  1    7    9    125.6747   103.9498   0.0     1.20485  0.11   
  0    0    14   1.0234     0.7286     180.0   1.20425  0.00   
  1    9    3    80.0559    62.1333    -180.0  1.20417  0.08   
  6    2    6    75.5430    43.9771    -0.0    1.20152  0.06   
  6    4    3    123.0064   72.9130    0.0     1.20127  0.11   
  2    4    12   322.9413   196.2719   180.0   1.20124  0.25   
  6    3    5    55.4411    36.6104    -0.0    1.20066  0.05   
  2    8    6    760.5436   554.0521   -180.0  1.20023  0.69   
  4    2    11   12.9895    10.3620    180.0   1.19960  0.01   
  3    7    7    243.5092   209.9168   0.0     1.19951  0.21   
  1    8    7    495.1284   447.1323   -180.0  1.19919  0.44   
  4    6    7    413.2363   372.0785   0.0     1.19893  0.35   
  5    5    6    122.4831   108.8741   0.0     1.19851  0.10   
  2    6    10   59.0739    52.7491    -0.0    1.19779  0.05   
  3    8    4    1180.2998  1196.6860  180.0   1.19693  1.07   
  2    9    0    2076.2631  1772.3518  -180.0  1.19310  0.97   
  3    6    9    471.7687   460.1987   0.0     1.19151  0.39   
  1    0    14   475.5210   415.6021   -180.0  1.19150  0.17   
  2    9    1    155.6757   129.2899   -180.0  1.19012  0.14   
  0    6    11   144.4721   97.0776    180.0   1.18550  0.06   
  3    3    12   201.2045   136.1357   180.0   1.18542  0.15   
  1    1    14   4237.6234  3196.6254  -180.0  1.18484  2.96   
  5    6    4    658.8640   603.1068   0.0     1.18416  0.56   
  1    9    4    507.0427   518.7720   180.0   1.18323  0.46   
  4    7    5    230.3334   234.5839   180.0   1.18307  0.20   
  6    1    7    32.2913    30.9950    -180.0  1.18296  0.03   
  4    4    10   142.1660   123.3582   0.0     1.18155  0.11   
  2    9    2    4.8161     4.0065     0.0     1.18133  0.00   
  6    4    4    548.6286   440.2791   180.0   1.18048  0.45   
  1    5    12   427.6044   403.3743   0.0     1.17855  0.32   
  4    5    9    1198.1095  1319.9252  -180.0  1.17776  0.95   
  0    2    14   108.6374   115.0610   -180.0  1.17744  0.04   
  0    4    13   388.0204   424.0595   -0.0    1.17720  0.14   
  5    0    10   111.1512   118.5729   -180.0  1.17620  0.04   
  5    4    8    452.1120   469.2738   180.0   1.17588  0.36   
  2    3    13   437.0652   395.8462   180.0   1.17413  0.31   
  1    6    11   453.8931   407.9350   0.0     1.17333  0.35   
  5    3    9    342.8022   284.7508   0.0     1.17246  0.26   
  3    8    5    0.0853     0.0477     -0.0    1.17067  0.00   
  5    1    10   488.5863   271.7792   180.0   1.16979  0.36   
  6    3    6    4.7097     3.2351     0.0     1.16851  0.00   
  6    5    0    654.5373   502.4943   0.0     1.16820  0.27   
  0    8    8    1605.5466  1483.7066  180.0   1.16776  0.67   
  2    7    9    963.4396   889.1698   0.0     1.16770  0.78   
  2    9    3    208.9402   244.4415   180.0   1.16709  0.19   
  4    3    11   146.2770   135.2138   0.0     1.16674  0.11   
  3    1    13   92.4370    64.7317    -180.0  1.16558  0.06   
  1    2    14   39.4847    27.2295    -180.0  1.16551  0.03   
  6    5    1    1.3518     0.8983     -180.0  1.16540  0.00   
  1    4    13   0.3378     0.2208     -0.0    1.16528  0.00   
  6    2    7    315.6483   169.2199   -180.0  1.16372  0.24   
  7    1    1    101.2369   55.6868    180.0   1.16353  0.08   
  2    8    7    224.5988   140.6166   180.0   1.16255  0.19   
  7    0    2    1854.3090  1538.0484  0.0     1.16148  0.73   
  5    5    7    1202.4978  1142.2303  180.0   1.16098  0.95   
  4    0    12   636.6484   590.8037   -180.0  1.15930  0.22   
  5    6    5    960.8832   897.4128   180.0   1.15871  0.78   
  4    8    0    150.1209   147.8131   -180.0  1.15809  0.06   
  1    9    5    892.2644   889.5853   -180.0  1.15785  0.77   
  6    5    2    42.9692    41.9703    -0.0    1.15714  0.03   
  3    7    8    1.8251     1.7213     180.0   1.15641  0.00   
  1    8    8    436.8946   399.7226   -0.0    1.15612  0.36   
  4    6    8    19.3115    16.8392    180.0   1.15589  0.02   
  2    0    14   10.9295    8.1603     -180.0  1.15554  0.00   
  4    8    1    5.0583     4.0829     -0.0    1.15537  0.00   
  7    1    2    144.9737   104.5519   0.0     1.15531  0.11   
  6    4    5    14.7572    10.7498    -0.0    1.15527  0.01   
  4    1    12   21.7765    11.5550    180.0   1.15316  0.02   
  4    7    6    288.7805   171.1325   180.0   1.15227  0.24   
  5    2    10   281.5537   187.9838   -0.0    1.15118  0.20   
  1    7    10   539.9251   360.8090   180.0   1.15033  0.42   
  2    1    14   93.4645    61.0477    0.0     1.14946  0.06   
  3    5    11   38.8584    25.4002    0.0     1.14877  0.03   
  2    9    4    424.8364   321.7857   -0.0    1.14799  0.36   
  6    0    8    99.7326    75.7017    -0.0    1.14751  0.04   
  4    8    2    49.2408    40.6838    180.0   1.14732  0.04   
  3    2    13   1296.6192  993.1639   180.0   1.14716  0.89   
  7    2    1    1098.3491  832.1876   -0.0    1.14521  0.85   
  5    7    1    134.1600   97.1858    180.0   1.14437  0.11   
  6    5    3    51.0453    32.9695    -180.0  1.14375  0.04   
  2    5    12   116.1019   75.1165    -0.0    1.14372  0.08   
  7    1    3    0.0104     0.0065     0.0     1.14198  0.00   
  3    4    12   170.4936   109.6109   0.0     1.14167  0.12   
  6    1    8    55.4584    36.0821    180.0   1.14156  0.04   
  3    8    6    330.4119   242.4569   0.0     1.14081  0.27   
  2    6    11   72.6221    41.8259    180.0   1.13894  0.05   
  3    6    10   336.8173   186.8379   -180.0  1.13870  0.25   
  7    2    2    44.5874    25.7308    -0.0    1.13737  0.03   
  5    7    2    377.1431   264.2392   -180.0  1.13655  0.31   
  4    2    12   35.2268    28.3766    180.0   1.13532  0.02   
  1    3    14   1506.9610  1191.0024  -180.0  1.13530  1.00   
  4    8    3    403.4057   339.0491   -180.0  1.13426  0.33   
  6    3    7    2.0275     1.5295     -180.0  1.13364  0.00   
  3    9    1    108.0812   59.0726    -0.0    1.13212  0.09   
  2    2    14   62.1574    36.8760    -0.0    1.13179  0.04   
  2    4    13   5.4846     3.1812     -180.0  1.13158  0.00   
  5    4    9    49.6112    36.3760    180.0   1.13008  0.04   
  7    0    4    185.9451   148.3296   -0.0    1.12975  0.07   
  5    6    6    447.2197   374.6790   -0.0    1.12974  0.34   
  1    9    6    1248.1375  1340.0415  0.0     1.12893  1.01   
  4    5    10   105.5162   78.9345    0.0     1.12668  0.08   
  6    4    6    190.0470   140.0404   -180.0  1.12654  0.14   
  6    5    4    54.7475    39.5673    -180.0  1.12576  0.04   
  4    4    11   41.3098    32.8362    -0.0    1.12496  0.03   
  2    9    5    19.6233    16.3172    180.0   1.12477  0.02   
  7    2    3    305.0740   251.6548   -0.0    1.12464  0.23   
  3    9    2    228.0082   198.7102   180.0   1.12453  0.19   
  6    2    8    10.8983    9.4224     180.0   1.12424  0.01   
  7    1    4    309.6268   270.9702   -0.0    1.12407  0.23   
  5    7    3    3.8959     3.5845     0.0     1.12385  0.00   
  0    6    12   2049.7962  1887.1030  -180.0  1.12335  0.72   
  2    8    8    287.0728   271.7482   180.0   1.12318  0.22   
  0    8    9    5.5582     5.2875     180.0   1.12287  0.00   
  0    10   0    215.2188   211.1276   -0.0    1.12225  0.05   
  5    3    10   851.4546   751.3046   -180.0  1.12204  0.60   
  5    5    8    371.8160   320.3646   -0.0    1.12177  0.27   
  0    10   1    3033.0196  2266.2585  -180.0  1.11977  1.27   
  4    7    7    12.4884    7.8655     0.0     1.11880  0.01   
  3    3    13   180.5703   100.6116   180.0   1.11832  0.12   
  2    7    10   18.5497    9.2553     0.0     1.11787  0.01   
  4    8    4    98.7071    50.1521    0.0     1.11671  0.08   
  7    3    1    316.1578   164.7504   -0.0    1.11651  0.24   
  5    1    11   477.7120   278.2057   -180.0  1.11480  0.32   
  1    6    12   22.1522    15.0907    0.0     1.11297  0.02   
  3    7    9    218.9247   156.3145   0.0     1.11277  0.16   
  1    5    13   16.1481    10.8734    180.0   1.11255  0.01   
  1    8    9    367.0667   261.2481   180.0   1.11251  0.28   
  0    10   2    22.5892    16.8621    -180.0  1.11244  0.01   
  4    6    9    283.6294   195.8040   -0.0    1.11231  0.21   
  3    9    3    22.7461    16.3726    -0.0    1.11223  0.02   
  1    10   1    273.2448   181.9970   180.0   1.10950  0.22   
  7    3    2    940.7941   635.1425   0.0     1.10924  0.69   
  3    8    7    784.9815   596.7527   -180.0  1.10830  0.60   
  1    1    15   2.9145     2.0923     -180.0  1.10813  0.00   
  7    2    4    123.5900   90.8538    180.0   1.10753  0.09   
  4    3    12   132.0599   95.4573    180.0   1.10734  0.09   
  5    7    4    586.4184   404.6646   180.0   1.10677  0.45   
  0    4    14   174.9444   116.1888   180.0   1.10662  0.06   
  6    6    0    1351.8753  865.4405   -0.0    1.10424  0.51   
  2    3    14   53.6035    36.1989    180.0   1.10406  0.03   
  6    5    5    84.3584    58.5001    180.0   1.10383  0.06   
  1    10   2    47.6470    45.5019    -180.0  1.10236  0.04   
  7    1    5    797.7000   678.6669   -0.0    1.10224  0.57   
  3    0    14   2352.6296  1964.0374  -180.0  1.10222  0.74   
  0    2    15   100.4574   83.5769    180.0   1.10207  0.03   
  6    6    1    1606.9328  1378.9293  -180.0  1.10188  1.21   
  0    10   3    1523.9074  1279.6075  180.0   1.10052  0.61   
  6    1    9    19.4812    17.6107    180.0   1.09951  0.01   
  5    2    11   599.6134   542.6664   -180.0  1.09865  0.40   
  2    9    6    18.1310    16.4638    -0.0    1.09820  0.01   
  5    6    7    173.9915   155.4631   0.0     1.09814  0.13   
  1    7    11   420.4173   367.1514   0.0     1.09791  0.29   
  7    3    3    202.7845   171.6984   -180.0  1.09743  0.15   
  1    9    7    246.2659   206.4384   180.0   1.09740  0.19   
  6    3    8    14.4748    12.0607    -180.0  1.09705  0.01   
  3    1    14   121.9954   100.7777   180.0   1.09694  0.08   
  1    4    14   399.2124   326.1551   -0.0    1.09670  0.25   
  3    9    4    120.8654   101.4606   0.0     1.09567  0.09   
  4    8    5    387.4858   294.8625   180.0   1.09529  0.29   
  6    4    7    1099.9361  776.8592   180.0   1.09521  0.77   
  6    6    2    15.1398    9.9953     -0.0    1.09489  0.01   
  1    2    15   174.9642   65.3808    0.0     1.09227  0.11   
  3    5    12   0.0312     0.0109     -180.0  1.09195  0.00   
  4    1    13   35.7701    13.1424    -180.0  1.09112  0.02   
  1    10   3    287.2491   106.4128   180.0   1.09076  0.23   
  3    6    11   706.4211   528.9218   0.0     1.08779  0.48   
  7    2    5    749.6159   591.5075   -180.0  1.08663  0.52   
  5    7    5    88.4758    71.1831    0.0     1.08591  0.06   
  5    4    10   104.1815   93.7560    0.0     1.08473  0.07   
  0    10   4    637.0841   627.8962   180.0   1.08447  0.25   
  6    2    9    1814.1748  1536.9564  180.0   1.08402  1.21   
  4    7    8    44.0768    35.4033    180.0   1.08359  0.03   
  6    6    3    1196.0639  944.8371   180.0   1.08352  0.87   
  2    6    12   564.3726   439.5632   -180.0  1.08350  0.37   
  2    5    13   485.2313   351.7190   0.0     1.08311  0.31   
  2    8    9    66.2316    47.4180    180.0   1.08307  0.05   
  2    10   0    57.7569    37.6460    0.0     1.08252  0.02   
  7    0    6    6.9731     4.4257     -180.0  1.08220  0.00   
  5    5    9    0.0687     0.0414     180.0   1.08180  0.00   
  3    2    14   5.9265     3.5374     180.0   1.08155  0.00   
  7    3    4    24.0137    14.1154    -0.0    1.08151  0.02   
  3    4    13   15.2103    8.8909     -0.0    1.08137  0.01   
  2    10   1    148.4906   80.3942    -180.0  1.08029  0.11   
  7    4    1    157.3510   91.7246    180.0   1.07973  0.11   
  2    1    15   1.0263     0.6291     -180.0  1.07903  0.00   
  6    5    6    0.2046     0.1299     -0.0    1.07869  0.00   
  0    8    10   2040.2864  1316.7320  0.0     1.07835  0.71   
  4    5    11   111.5034   70.5698    180.0   1.07730  0.07   
  7    1    6    16.8914    10.6183    -180.0  1.07720  0.01   
  4    2    13   535.1782   329.4035   0.0     1.07597  0.33   
  3    9    5    12.5277    7.5676     -0.0    1.07542  0.01   
  1    10   4    21.7212    14.1319    180.0   1.07513  0.02   
  3    8    8    1231.9270  959.1848   -0.0    1.07404  0.87   
  2    10   2    0.0513     0.0402     -0.0    1.07370  0.00   
  5    3    11   20.4128    14.8881    0.0     1.07324  0.01   
  7    4    2    166.0126   120.5769   -180.0  1.07315  0.12   
  4    4    12   342.1596   245.5007   0.0     1.07143  0.22   
  4    8    6    474.1271   350.4021   0.0     1.07072  0.34   
  2    7    11   4.0870     3.0630     -0.0    1.06959  0.00   
  3    7    10   675.5598   504.9895   0.0     1.06939  0.46   
  1    8    10   5.4043     4.0130     -0.0    1.06916  0.00   
  2    9    7    243.8659   180.7881   0.0     1.06911  0.18   
  4    6    10   1.2048     0.8897     180.0   1.06898  0.00   
  2    4    14   84.9057    62.2009    0.0     1.06846  0.05   
  6    6    4    217.0207   157.5391   -180.0  1.06819  0.15   
  5    0    12   680.2362   498.1326   -180.0  1.06744  0.21   
  1    3    15   378.5738   279.0242   0.0     1.06729  0.22   
  0    6    13   35.7173    27.8076    0.0     1.06576  0.01   
  4    9    0    756.2006   608.6859   -180.0  1.06565  0.28   
  0    10   5    8.9735     7.1281     0.0     1.06482  0.00   
  5    6    8    21.9650    17.4911    -180.0  1.06478  0.01   
  5    8    1    5.5859     4.3945     -0.0    1.06437  0.00   
  2    2    15   103.2108   83.9059    -0.0    1.06437  0.06   
  1    9    8    834.7046   675.6342   -0.0    1.06411  0.59   
  4    9    1    160.1924   143.3446   -180.0  1.06352  0.12   
  2    10   3    73.3087    70.2508    180.0   1.06297  0.05   
  5    1    12   0.4144     0.3469     180.0   1.06265  0.00   
  7    2    6    110.7546   93.1200    0.0     1.06262  0.07   
  7    4    3    0.8812     0.7327     0.0     1.06244  0.00   
  6    0    10   570.0680   464.8131   -180.0  1.06234  0.18   
  6    4    8    498.4777   396.3346   180.0   1.06211  0.33   
  7    3    5    1179.3245  926.8911   180.0   1.06202  0.79   
  5    7    6    10.8847    8.3802     0.0     1.06195  0.01   
  6    3    9    26.2016    14.9951    0.0     1.05958  0.02   
  5    8    2    61.4546    31.7383    -180.0  1.05807  0.04   
  6    1    10   7.5666     4.1772     0.0     1.05761  0.00   
  3    3    14   14.9229    8.5893     0.0     1.05728  0.01   
  4    9    2    90.9694    51.2319    180.0   1.05723  0.07   
  1    6    13   169.5491   102.0991   -0.0    1.05689  0.11   
  1    10   5    584.1312   411.3788   0.0     1.05598  0.43   
  0    0    16   182.5904   150.1161   0.0     1.05372  0.03   
  1    5    14   857.8582   708.2313   -0.0    1.05240  0.52   
  3    9    6    214.1016   174.3254   -0.0    1.05213  0.15   
  4    3    13   165.2434   134.7721   -0.0    1.05206  0.10   
  6    5    7    41.3589    32.6358    0.0     1.05108  0.03   
  7    1    7    1.4041     1.1199     -0.0    1.04971  0.00   
  6    6    5    2.3742     1.9225     0.0     1.04940  0.00   
  5    2    12   61.6331    52.1209    -180.0  1.04864  0.04   
  2    10   4    237.1758   209.0568   -180.0  1.04849  0.17   
  1    7    12   24.1811    20.9246    0.0     1.04799  0.02   
  7    4    4    811.3278   701.9603   180.0   1.04798  0.54   
  5    8    3    0.2401     0.2093     -0.0    1.04780  0.00   
  4    7    9    448.2962   389.7224   -0.0    1.04743  0.30   
  4    9    3    649.8757   574.6703   180.0   1.04699  0.46   
  1    0    16   27.5033    17.6239    180.0   1.04514  0.01   
  6    2    10   95.6748    55.4682    0.0     1.04380  0.06   
  4    8    7    0.1559     0.0891     0.0     1.04371  0.00   
  0    4    15   41.4487    24.3958    -180.0  1.04336  0.01   
  2    8    10   173.4171   103.0289   0.0     1.04295  0.11   
  0    10   6    27.3314    16.6848    180.0   1.04220  0.01   
  5    5    10   0.0936     0.0555     -180.0  1.04182  0.00   
  2    3    15   19.3313    11.8060    0.0     1.04121  0.01   
  6    7    0    480.9389   287.3101   180.0   1.04069  0.16   
  1    1    16   159.7693   104.0962   180.0   1.04064  0.09   
  5    4    11   36.5605    23.7410    0.0     1.04045  0.02   
  7    3    6    197.8605   158.7679   -180.0  1.03957  0.13   
  3    6    12   17.4369    15.3035    180.0   1.03918  0.01   
  3    5    13   115.2236   104.0563   -0.0    1.03884  0.07   
  3    8    9    125.8422   121.2407   180.0   1.03880  0.08   
  6    7    1    5.1105     4.9814     -0.0    1.03871  0.00   
  4    0    14   245.8529   219.4040   180.0   1.03862  0.07   
  2    9    8    39.7942    38.5676    -0.0    1.03826  0.03   
  7    5    1    11.5639    9.6084     180.0   1.03739  0.01   
  3    10   1    718.7986   565.0817   180.0   1.03635  0.51   
  7    2    7    828.7835   668.3971   180.0   1.03620  0.52   
  0    2    16   267.6720   215.4073   180.0   1.03562  0.07   
  5    7    7    10.7025    8.9978     -0.0    1.03558  0.01   
  3    1    15   54.6114    43.6722    180.0   1.03524  0.03   
  1    4    15   59.8606    47.5062    -180.0  1.03503  0.03   
  0    8    11   22.7902    18.1356    -180.0  1.03481  0.01   
  4    1    14   35.7746    26.9244    -0.0    1.03421  0.02   
  5    8    4    72.6842    51.7855    180.0   1.03392  0.05   
  1    10   6    5.2931     3.7588     180.0   1.03390  0.00   
  4    9    4    76.9927    53.9917    0.0     1.03314  0.05   
  6    7    2    22.4457    16.0847    180.0   1.03285  0.02   
  2    6    13   61.0326    53.2886    0.0     1.03155  0.04   
  7    5    2    1.5445     1.3490     -0.0    1.03155  0.00   
  2    10   5    6.1578     6.8131     180.0   1.03070  0.00   
  3    10   2    302.2958   353.9336   -180.0  1.03052  0.21   
  5    6    9    475.9040   528.4034   -0.0    1.03042  0.30   
  7    4    5    19.6658    21.5886    0.0     1.03022  0.01   
  4    5    12   5.0726     5.5302     -180.0  1.03002  0.00   
  1    9    9    18.2025    20.7665    0.0     1.02981  0.01   
  6    4    9    30.9913    26.4364    0.0     1.02799  0.02   
  6    6    6    8.5356     7.2497     -0.0    1.02773  0.01   
  1    2    16   52.8519    46.3976    180.0   1.02747  0.03   
  2    5    14   0.2600     0.2270     -180.0  1.02738  0.00   
  3    7    11   126.0608   112.8532   -0.0    1.02689  0.08   
  1    8    11   45.3534    41.0564    0.0     1.02669  0.03   
  4    6    11   5.1868     4.7302     -180.0  1.02653  0.00   
  3    9    7    28.8095    26.4188    -180.0  1.02647  0.02   
  5    3    12   25.9335    23.6782    180.0   1.02647  0.02   
  8    0    0    742.7809   691.3717   180.0   1.02608  0.12   
  3    4    14   1620.3866  1520.9526  0.0     1.02589  0.93   
  7    0    8    13.4559    12.6270    -180.0  1.02471  0.00   
  6    7    3    13.4513    9.4922     -180.0  1.02329  0.01   
  2    7    12   139.2581   99.3166    0.0     1.02327  0.08   
  3    2    15   746.0536   500.9531   0.0     1.02227  0.41   
  7    5    3    629.9778   412.0247   -0.0    1.02202  0.40   
  6    3    10   13.1878    8.7633     180.0   1.02193  0.01   
  8    1    0    362.4182   244.1709   -0.0    1.02182  0.11   
  6    5    8    0.1624     0.1093     -180.0  1.02172  0.00   
  4    2    14   61.7926    42.9174    0.0     1.02128  0.03   
  4    4    13   309.6615   218.0640   -180.0  1.02112  0.18   
  3    10   3    11.1447    8.5022     0.0     1.02103  0.01   
  2    0    16   24.2299    16.5306    180.0   1.02062  0.01   
  7    1    8    195.0421   135.7537   -180.0  1.02046  0.12   
  8    1    1    0.6039     0.3921     180.0   1.01994  0.00   
  8    0    2    20.6114    11.2044    0.0     1.01856  0.01   
  0    10   7    45.8946    26.0484    180.0   1.01724  0.02   
  5    8    5    2.0454     1.2360     -180.0  1.01685  0.00   
  6    1    11   23.6848    14.9715    180.0   1.01644  0.01   
  2    1    16   361.6116   226.8311   0.0     1.01642  0.19   
  4    9    5    94.4081    64.1302    180.0   1.01611  0.06   
  4    8    8    74.7449    51.0065    -0.0    1.01494  0.05   
  7    3    7    336.3892   228.8090   0.0     1.01480  0.20   
  8    1    2    3.6630     2.4695     -0.0    1.01439  0.00   
  5    1    13   97.7771    63.0736    180.0   1.01351  0.06   
  0    6    14   93.4769    55.2836    180.0   1.01254  0.03   
  2    4    15   423.0274   233.1824   -180.0  1.01119  0.23   
  4    7    10   845.0346   457.8976   0.0     1.01102  0.52   
  1    11   1    65.8365    35.9633    180.0   1.01062  0.05   
  6    7    4    72.6368    39.6701    0.0     1.01035  0.05   
  2    10   6    16.8441    9.1671     180.0   1.01015  0.01   
  7    4    6    0.2583     0.1464     0.0     1.00969  0.00   
  1    10   7    270.2244   151.8024   -0.0    1.00952  0.18   
  8    2    0    50.0607    29.4604    -180.0  1.00934  0.02   
  7    5    4    723.4372   433.7168   180.0   1.00913  0.45   
  3    10   4    105.3682   72.1605    180.0   1.00817  0.07   
  7    2    8    27.9458    18.8442    -0.0    1.00803  0.02   
  8    2    1    19.7631    13.8379    0.0     1.00754  0.01   
  5    7    8    303.9975   213.9479   0.0     1.00746  0.19   
  1    3    16   10.9333    8.0077     180.0   1.00659  0.01   
  2    9    9    928.4378   733.2390   -0.0    1.00633  0.59   
  8    1    3    44.3447    30.4597    0.0     1.00533  0.03   
  1    11   2    80.4853    55.3623    -180.0  1.00522  0.05   
  1    6    14   9.2988     5.9947     0.0     1.00492  0.01   
  6    2    11   2.8568     1.7079     0.0     1.00416  0.00   
  2    2    16   265.9783   161.8982   -180.0  1.00414  0.14   
  6    6    7    243.1330   143.1920   0.0     1.00377  0.15   
  2    8    11   30.2176    18.2059    0.0     1.00341  0.02   
  3    8    10   309.6446   188.8433   -0.0    1.00325  0.19   
  5    5    11   408.7330   237.0170   0.0     1.00240  0.24   
  8    2    2    40.5418    22.7525    0.0     1.00218  0.02   
  3    3    15   21.3153    11.3048    0.0     1.00170  0.01   
  5    2    13   117.9704   59.9799    180.0   1.00133  0.07   
  1    7    13   431.3466   208.1419   -0.0    1.00077  0.25   
  4    3    14   37.7581    18.3227    180.0   1.00077  0.02   
  3    9    8    6.6933     2.9452     -0.0    0.99907  0.00   
  5    4    12   320.9033   175.9626   0.0     0.99767  0.18   
  1    5    15   21.1343    11.8602    0.0     0.99755  0.01   
  5    8    6    41.1357    24.9668    0.0     0.99710  0.03   
  8    0    4    100.5815   62.8982    -0.0    0.99696  0.03   
  1    11   3    171.0930   123.5657   0.0     0.99640  0.11   
  4    9    6    231.5802   166.2963   0.0     0.99640  0.15   
  5    6    10   19.8999    15.8291    -180.0  0.99569  0.01   
  1    9    10   532.1436   442.9793   -180.0  0.99514  0.33   
  6    7    5    158.0660   130.2624   -180.0  0.99441  0.10   
  6    4    10   1089.4798  874.2651   0.0     0.99350  0.63   
  8    2    3    16.9196    13.6078    0.0     0.99345  0.01   
  7    5    5    132.1218   105.9836   -180.0  0.99324  0.08   
  3    6    13   395.8816   319.1536   -0.0    0.99309  0.22   
  8    1    4    2.8609     2.3098     -180.0  0.99305  0.00   
  0    8    12   979.6484   799.9707   -0.0    0.99270  0.29   
  3    10   5    953.1708   812.3935   0.0     0.99233  0.61   
  7    6    1    191.6829   157.9034   -180.0  0.99182  0.12   
  5    9    1    560.7733   440.6166   180.0   0.99128  0.36   
  6    5    9    28.5034    22.2562    -0.0    0.99125  0.02   
  0    10   8    361.8526   264.9636   0.0     0.99056  0.11   
  2    11   0    863.2167   650.3905   -180.0  0.99010  0.28   
  7    1    9    534.4254   405.6430   -180.0  0.99009  0.30   
  8    3    0    757.2335   575.8677   -0.0    0.98953  0.23   
  3    5    14   9.5290     7.1732     -0.0    0.98936  0.01   
  2    11   1    31.0346    21.2805    0.0     0.98840  0.02   
  7    3    8    16.9684    11.1307    180.0   0.98830  0.01   
  8    3    1    110.9215   66.7233    -180.0  0.98783  0.07   
  2    10   7    46.4399    25.0246    0.0     0.98737  0.03   
  7    4    7    15.7042    8.4618     180.0   0.98695  0.01   
  7    6    2    10.9640    5.7983     -180.0  0.98671  0.01   
  0    4    16   328.8222   182.1030   0.0     0.98644  0.09   
  5    9    2    0.2333     0.1238     0.0     0.98618  0.00   
  3    7    12   26.7607    15.2212    -0.0    0.98570  0.02   
  1    8    12   1.9303     1.1241     -180.0  0.98552  0.00   
  4    6    12   108.5869   64.8480    0.0     0.98538  0.06   
  4    5    13   586.4595   370.2013   0.0     0.98508  0.32   
  4    8    9    2.4975     1.5727     0.0     0.98505  0.00   
  6    3    11   71.4703    49.0428    -0.0    0.98465  0.04   
  4    10   0    18.6404    13.2976    180.0   0.98464  0.01   
  2    3    16   26.6319    18.1669    0.0     0.98463  0.01   
  1    11   4    1413.1172  1065.9114  -180.0  0.98444  0.91   
  1    10   8    27.6920    22.3177    0.0     0.98342  0.02   
  2    11   2    185.9670   149.3556   180.0   0.98334  0.12   
  3    0    16   164.1508   129.0522   180.0   0.98332  0.04   
  2    6    14   0.7873     0.6343     180.0   0.98306  0.00   
  4    10   1    515.4947   433.8816   0.0     0.98296  0.33   
  8    3    2    8.6959     7.0212     -0.0    0.98278  0.01   
  4    1    15   212.8935   166.1930   180.0   0.98201  0.11   
  5    3    13   166.0124   129.1682   -0.0    0.98198  0.09   
  8    2    4    20.8048    15.9124    -0.0    0.98159  0.01   
  1    1    17   445.0615   354.0137   -180.0  0.98081  0.22   
  6    0    12   786.6522   662.0294   180.0   0.98017  0.21   
  3    1    16   35.3523    31.4317    0.0     0.97957  0.02   
  6    8    0    649.6242   626.9578   180.0   0.97944  0.20   
  1    4    16   0.3261     0.2940     -0.0    0.97939  0.00   
  2    7    13   132.5165   124.0152   180.0   0.97918  0.07   
  7    2    9    81.1679    75.2597    180.0   0.97873  0.05   
  7    6    3    146.9463   134.4561   180.0   0.97837  0.09   
  5    7    9    54.9183    49.6688    -0.0    0.97821  0.03   
  6    6    8    135.3802   121.7588   -180.0  0.97811  0.08   
  4    10   2    36.7238    32.5189    180.0   0.97799  0.02   
  8    1    5    69.6530    62.5284    -0.0    0.97790  0.04   
  5    9    3    6.6786     5.8823     0.0     0.97785  0.00   
  6    8    1    65.2332    57.4577    0.0     0.97779  0.04   
  0    2    17   66.0657    61.5624    180.0   0.97660  0.02   
  6    1    12   241.2394   226.6797   0.0     0.97645  0.13   
  2    5    15   609.7549   585.6237   -0.0    0.97616  0.32   
  6    7    6    10.5486    10.4900    0.0     0.97591  0.01   
  5    8    7    3.8160     3.9642     180.0   0.97517  0.00   
  2    11   3    0.5651     0.5882     -0.0    0.97508  0.00   
  3    4    15   158.0507   163.1639   -180.0  0.97489  0.08   
  4    7    11   18.8764    19.9151    -180.0  0.97488  0.01   
  7    5    6    61.4309    64.8585    0.0     0.97481  0.04   
  8    3    3    21.5266    22.5477    0.0     0.97454  0.01   
  4    9    7    124.4773   136.7072   0.0     0.97452  0.08   
  4    4    14   96.7043    97.3427    -0.0    0.97403  0.05   
  3    10   6    84.5248    92.6659    180.0   0.97395  0.05   
  2    9    10   172.5734   181.0337   -180.0  0.97390  0.10   
  6    8    2    168.7012   134.5296   180.0   0.97289  0.10   
  5    0    14   539.8330   405.2872   180.0   0.97102  0.14   
  4    2    15   639.1323   486.1832   -0.0    0.97092  0.33   
  3    9    9    41.4488    33.1897    180.0   0.97052  0.02   
  4    10   3    354.9276   346.2351   -0.0    0.96986  0.22   
  1    2    17   369.0507   309.9838   0.0     0.96976  0.18   
  1    11   5    279.9991   280.6482   -0.0    0.96967  0.17   
  3    2    16   1.6883     1.2791     0.0     0.96856  0.00   
  3    8    11   50.2152    33.3520    0.0     0.96790  0.03   
  5    1    14   427.7746   282.1209   -0.0    0.96741  0.22   
  7    6    4    7.6169     4.9802     180.0   0.96704  0.00   
  8    2    5    51.5251    33.2470    -0.0    0.96695  0.03   
  5    9    4    293.0047   199.0332   -0.0    0.96653  0.18   
  6    2    12   13.5457    6.9971     -180.0  0.96555  0.01   
  6    8    3    3.3871     1.4959     -0.0    0.96489  0.00   
  2    8    12   161.0447   74.9949    -0.0    0.96488  0.09   
  5    5    12   17.0984    9.5302     -0.0    0.96398  0.01   
  2    11   4    107.2498   61.5859    0.0     0.96386  0.07   
  8    0    6    23.4580    13.7825    180.0   0.96383  0.01   
  8    4    0    237.3514   147.4214   0.0     0.96365  0.07   
  0    6    15   627.3801   420.3961   0.0     0.96340  0.16   
  8    3    4    237.1906   163.6798   -180.0  0.96334  0.13   
  2    10   8    175.7585   150.0772   0.0     0.96291  0.10   
  0    10   9    817.0230   721.9331   0.0     0.96271  0.24   
  7    0    10   380.4804   309.6886   -180.0  0.96269  0.10   
  7    4    8    83.5124    71.1402    0.0     0.96252  0.05   
  8    4    1    0.2316     0.1999     0.0     0.96208  0.00   
  5    6    11   4.2160     3.5838     -0.0    0.96112  0.00   
  7    3    9    566.1132   481.7206   -0.0    0.96064  0.31   
  1    9    11   238.7859   206.2596   0.0     0.96062  0.14   
  2    1    17   165.4813   136.3691   180.0   0.96046  0.08   
  8    1    6    78.8818    65.8244    -180.0  0.96029  0.04   
  6    5    10   74.0663    62.5937    -180.0  0.96022  0.04   
  7    1    10   154.9851   109.5525   180.0   0.95917  0.08   
  6    4    11   182.5896   128.9419   -0.0    0.95915  0.10   
  2    4    16   34.4391    23.9654    -0.0    0.95913  0.02   
  4    10   4    1.2288     0.8110     0.0     0.95882  0.00   
  8    4    2    24.9198    13.0705    -0.0    0.95742  0.01   
  1    6    15   116.2082   57.7935    -180.0  0.95684  0.06   
  5    2    14   23.1082    11.4643    0.0     0.95680  0.01   
  5    4    13   61.2060    29.9126    -0.0    0.95668  0.03   
  1    7    14   190.1151   90.2274    -0.0    0.95631  0.10   
  1    10   9    11.6394    5.2372     -180.0  0.95616  0.01   
  6    7    7    22.3907    10.9305    180.0   0.95532  0.01   
  4    8    10   581.9944   368.4528   -180.0  0.95458  0.33   
  3    11   1    1.8220     1.2885     180.0   0.95441  0.00   
  7    5    7    641.4555   431.9890   180.0   0.95429  0.35   
  6    8    4    140.2726   102.8904   0.0     0.95402  0.08   
  3    10   7    128.3465   98.2402    -0.0    0.95348  0.08   
  4    3    15   29.3436    23.1433    -180.0  0.95325  0.01   
  7    6    5    265.3562   216.4235   0.0     0.95303  0.15   
  5    9    5    255.7510   229.7497   0.0     0.95255  0.15   
  1    11   6    187.3389   170.6161   180.0   0.95250  0.11   
  0    8    13   28.5058    26.3023    180.0   0.95229  0.01   
  1    3    17   185.6850   166.4799   -0.0    0.95215  0.09   
  5    8    8    125.1671   126.9292   -0.0    0.95159  0.07   
  6    6    9    582.7119   553.8234   -0.0    0.95127  0.32   
  3    3    16   47.4780    41.3576    -0.0    0.95102  0.02   
  4    9    8    3.5455     3.2519     -0.0    0.95098  0.00   
  2    2    17   2.9152     2.2949     0.0     0.95007  0.00   
  2    11   5    44.8886    31.4744    0.0     0.94999  0.03   
  8    2    6    43.8795    33.3964    -180.0  0.94992  0.02   
  3    11   2    16.8531    11.6589    0.0     0.94985  0.01   
  8    4    3    17.4831    13.1793    -0.0    0.94979  0.01   
  3    6    14   4.5221     3.4472     180.0   0.94960  0.00   
  8    3    5    62.4227    47.9495    -0.0    0.94949  0.03   
  7    2    10   213.5160   175.8079   180.0   0.94883  0.11   
  5    7    10   289.4727   254.6948   -0.0    0.94835  0.16   
  6    3    12   81.1584    66.1793    0.0     0.94816  0.04   
  1    5    16   75.1213    49.9713    -0.0    0.94746  0.04   
  3    7    13   73.0897    32.4518    -180.0  0.94610  0.04   
  1    8    13   0.4572     0.1966     0.0     0.94594  0.00   
  4    6    13   13.8574    5.8762     -180.0  0.94582  0.01   
  4    10   5    3.3053     1.2498     -180.0  0.94516  0.00   
  7    7    1    2.8243     1.1345     -180.0  0.94500  0.00   
  3    5    15   34.9026    17.3060    -0.0    0.94338  0.02   
  4    5    14   105.7593   50.0531    180.0   0.94260  0.05   
  3    11   3    4.5446     1.9422     0.0     0.94240  0.00   
  2    9    11   78.8664    40.4098    -0.0    0.94147  0.04   
  3    9    10   81.5573    43.7420    -180.0  0.94134  0.05   
  8    1    7    305.1386   217.7054   -180.0  0.94066  0.16   
  7    7    2    242.7470   186.2963   -180.0  0.94058  0.14   
  6    8    5    26.1149    20.5462    180.0   0.94056  0.01   
  5    3    14   521.1097   487.0859   0.0     0.93988  0.26   
  4    7    12   267.4292   284.3721   -0.0    0.93942  0.14   
  8    4    4    23.9735    25.1235    -180.0  0.93941  0.01   
  6    1    13   10.7752    12.5161    180.0   0.93791  0.01   
  2    6    15   21.1097    24.5250    -0.0    0.93791  0.01   
  2    7    14   201.7782   241.2767   -0.0    0.93742  0.10   
  4    0    16   13.5961    16.0051    0.0     0.93737  0.00   
  2    10   9    76.3340    94.4741    -0.0    0.93727  0.04   
  7    4    9    5.7657     6.9253     0.0     0.93691  0.00   
  7    6    6    8.5712     10.3074    180.0   0.93671  0.00   
  0    0    18   20.2443    23.1816    -180.0  0.93664  0.00   
  5    9    6    13.5421    16.0265    -180.0  0.93625  0.01   
  0    12   0    252.2200   247.5994   180.0   0.93521  0.04   
  0    4    17   376.2316   362.2339   180.0   0.93504  0.09   
  0    10   10   8.7922     7.6197     -0.0    0.93421  0.00   
  4    1    16   9.8374     9.2261     -0.0    0.93412  0.00   
  2    11   6    417.7305   393.5430   0.0     0.93382  0.24   
  0    12   1    13.4475    12.9325    -180.0  0.93378  0.00   
  2    3    17   27.7130    27.8529    -0.0    0.93350  0.01   
  7    7    3    4.7635     5.0427     0.0     0.93335  0.00   
  8    3    6    106.9825   110.7872   180.0   0.93335  0.06   
  1    11   7    111.4818   121.2434   -180.0  0.93333  0.06   
  8    5    0    174.1066   186.1307   -180.0  0.93319  0.05   
  3    8    12   86.9625    93.9735    -180.0  0.93318  0.05   
  6    7    8    21.2867    23.4419    0.0     0.93312  0.01   
  7    3    10   64.2853    72.1755    180.0   0.93231  0.03   
  3    11   4    104.6845   122.4875   -0.0    0.93226  0.06   
  7    5    8    154.3439   173.8009   -0.0    0.93216  0.08   
  8    5    1    161.8523   177.0730   -180.0  0.93176  0.09   
  3    10   8    25.2188    26.7362    0.0     0.93140  0.01   
  8    2    7    12.4339    12.5093    -180.0  0.93090  0.01   
  1    0    18   50.2445    49.3678    0.0     0.93060  0.01   
  4    4    15   91.4712    85.7784    180.0   0.93005  0.04   
  0    12   2    32.5591    28.7907    180.0   0.92951  0.01   
  4    10   6    23.5531    21.3090    0.0     0.92924  0.01   
  3    1    17   4.2302     4.0291     -180.0  0.92918  0.00   
  6    5    11   1.4268     1.3350     -0.0    0.92909  0.00   
  2    5    16   113.4050   107.8977   -180.0  0.92908  0.05   
  1    4    17   5.4019     5.1866     180.0   0.92903  0.00   
  6    2    13   42.2599    44.0309    0.0     0.92824  0.02   
  1    10   10   17.1184    17.9555    -0.0    0.92822  0.01   
  7    1    11   71.1099    75.1152    180.0   0.92814  0.04   
  3    4    16   39.4687    42.3931    -0.0    0.92798  0.02   
  1    12   1    35.0540    40.5363    180.0   0.92779  0.02   
  2    8    13   75.1699    85.5224    0.0     0.92764  0.04   
  8    5    2    1.9280     2.2133     0.0     0.92752  0.00   
  1    1    18   188.7033   210.1199   0.0     0.92742  0.09   
  5    6    12   14.4931    16.9491    -180.0  0.92709  0.01   
  5    5    13   375.1659   433.0142   -0.0    0.92685  0.19   
  5    8    9    0.2261     0.2654     180.0   0.92682  0.00   
  1    9    12   96.6814    111.0785   180.0   0.92665  0.05   
  8    4    5    6.1447     6.9802     -180.0  0.92656  0.00   
  4    9    9    154.1447   170.1217   -0.0    0.92626  0.08   
  6    4    12   430.4063   461.6222   -0.0    0.92532  0.21   
  5    10   1    36.8797    39.8468    180.0   0.92508  0.02   
  6    8    6    666.2004   705.2883   -0.0    0.92486  0.36   
  4    2    16   1.4289     1.4948     -180.0  0.92456  0.00   
  5    1    15   0.6907     0.7156     0.0     0.92429  0.00   
  4    8    11   85.6216    88.6018    0.0     0.92399  0.04   
  0    2    18   1.4017     1.4027     180.0   0.92386  0.00   
  6    6    10   69.2256    70.8808    180.0   0.92374  0.04   
  1    12   2    60.3132    63.3158    0.0     0.92361  0.03   
  7    7    4    33.2764    33.7759    180.0   0.92349  0.02   
  8    0    8    97.4806    81.7472    -0.0    0.92254  0.02   
  0    12   3    77.9787    61.8854    180.0   0.92252  0.02   
  6    9    0    55.5222    42.5682    180.0   0.92159  0.02   
  5    10   2    84.2629    86.4362    -180.0  0.92093  0.05   
  8    5    3    263.0143   275.5790   180.0   0.92058  0.14   
  6    9    1    0.7032     0.8002     0.0     0.92021  0.00   
  3    2    17   431.4692   491.2786   -0.0    0.91977  0.20   
  3    11   5    11.9866    13.5174    -0.0    0.91970  0.01   
  8    1    8    217.4531   255.8850   180.0   0.91944  0.11   
  7    2    11   2.2052     2.8215     0.0     0.91876  0.00   
  7    6    7    131.0912   177.0540   -0.0    0.91846  0.07   
  5    7    11   156.1890   215.0787   -180.0  0.91833  0.08   
  1    2    18   9.9328     13.7758    0.0     0.91806  0.00   
  0    6    16   443.5228   616.6281   0.0     0.91806  0.11   
  5    9    7    177.5331   256.4836   -0.0    0.91803  0.10   
  5    4    14   283.3617   410.4442   -0.0    0.91762  0.14   
  1    12   3    16.8409    26.9516    180.0   0.91675  0.01   
  6    9    2    2.1628     5.0540     180.0   0.91613  0.00   
  2    11   7    0.1321     0.3863     -180.0  0.91574  0.00   
  8    3    7    1.3199     3.3247     0.0     0.91529  0.00   
  5    2    15   197.4648   459.3770   0.0     0.91502  0.09   
  1    7    15   273.2671   574.4682   -180.0  0.91460  0.13   
  5    10   3    60.9044    107.6832   0.0     0.91414  0.03   
  0    8    14   3.7162     5.9998     -180.0  0.91374  0.00   
  4    11   0    0.1954     0.2872     0.0     0.91356  0.00   
  2    0    18   0.9853     1.5872     0.0     0.91316  0.00   
  0    12   4    133.6986   183.3578   0.0     0.91301  0.04   
  6    3    13   8.0657     12.5743    -180.0  0.91276  0.00   
  1    11   8    257.1943   378.2360   0.0     0.91259  0.14   
  1    6    16   15.4981    26.8564    0.0     0.91237  0.01   
  4    11   1    60.5901    100.5052   0.0     0.91222  0.03   
  3    9    11   1.1860     2.3733     -180.0  0.91196  0.00   
  2    12   0    86.7955    191.3337   180.0   0.91184  0.02   
  2    4    17   23.9787    55.0070    180.0   0.91168  0.01   
  8    4    6    17.3742    44.2563    180.0   0.91154  0.01   
  4    10   7    3.2806     10.1177    -180.0  0.91141  0.00   
  7    7    5    13.9981    44.6090    -0.0    0.91127  0.01   
  8    5    4    2.8832     9.4004     0.0     0.91112  0.00   
  2    10   10   0.7071     2.8269     -0.0    0.91091  0.00   
  7    4    10   29.6669    113.4552   0.0     0.91058  0.01   
  2    12   1    0.9406     4.5092     0.0     0.91051  0.00   
  8    2    8    0.6076     2.2817     0.0     0.91032  0.00   
  2    1    18   23.0293    77.9646    -0.0    0.91015  0.01   
  6    7    9    0.3093     1.1100     0.0     0.90973  0.00   
  6    9    3    7.1054     24.3765    0.0     0.90944  0.00   
  2    9    12   1.2313     4.0287     0.0     0.90943  0.00   
  4    3    16   20.2870    59.0608    0.0     0.90926  0.01   
  7    5    9    3.9756     10.2713    0.0     0.90884  0.00   
  3    6    15   60.3786    146.8947   -180.0  0.90872  0.03   
  3    7    14   2.8878     5.9557     -180.0  0.90827  0.00   
  4    11   2    17.8980    35.9418    180.0   0.90824  0.01   
  3    10   9    27.5335    54.0664    -180.0  0.90814  0.01   
  1    8    14   114.1397   223.8739   -180.0  0.90813  0.06   
  4    6    14   1.1450     2.1584     -0.0    0.90802  0.00   
  9    1    1    15.3982    26.4731    -0.0    0.90775  0.01   
  1    12   4    22.3737    35.3098    -0.0    0.90741  0.01   
  6    8    7    15.6883    23.1368    0.0     0.90729  0.01   
  9    0    2    478.1546   654.6777   0.0     0.90678  0.12   
  2    12   2    24.2103    26.4909    180.0   0.90655  0.01   
  0    10   11   52.1177    100.6485   -0.0    0.90547  0.01   
  3    11   6    2.2035     6.3393     -180.0  0.90500  0.00   
  4    7    13   18.6827    49.5504    180.0   0.90496  0.01   
  5    10   4    9.7104     29.6001    -180.0  0.90487  0.01   
  3    3    17   94.3189    275.4809   -0.0    0.90470  0.04   
  6    0    14   12.8684    62.6486    180.0   0.90394  0.00   
  9    1    2    4.2106     21.8298    -180.0  0.90383  0.00   
  7    3    11   0.4832     2.7713     -0.0    0.90375  0.00   
  1    3    18   2.2037     12.6984    0.0     0.90308  0.00   
  4    5    15   13.6521    76.0778    -0.0    0.90258  0.01   
  4    11   3    6.8254     32.8929    -0.0    0.90172  0.00   
  1    5    17   8.7709     52.0838    0.0     0.90164  0.00   
  5    8    10   3.7133     26.6455    -0.0    0.90131  0.00   
  2    2    18   0.0060     0.0408     180.0   0.90131  0.00   
  0    12   5    0.1898     1.7077     180.0   0.90119  0.00   
  6    1    14   7.0668     58.1143    -0.0    0.90102  0.00   
  4    9    10   1.9623     24.9339    180.0   0.90079  0.00   
  3    5    16   0.4757     4.6852     -180.0  0.90068  0.00   
  6    9    4    0.1574     3.1496     180.0   0.90032  0.00   
  7    0    12   0.5728     6.5826     180.0   0.90028  0.00   
  5    3    15   2.8596     31.0207    -180.0  0.90019  0.00   
  2    12   3    0.6528     14.9687    180.0   0.90007  0.00   
  1    10   11   1.2388     18.8528    -180.0  0.90001  0.00   
  8    6    0    0.9435     8.6519     180.0   0.89960  0.00   
  8    5    5    6.8005     48.0704    180.0   0.89938  0.00   
  3    8    13   4.1507     29.6525    0.0     0.89937  0.00   
  9    2    1    34.3913    168.8533   -0.0    0.89897  0.02   
  7    6    8    0.0583     0.2294     180.0   0.89868  0.00   
  7    8    1    8.1463     27.1593    -0.0    0.89843  0.00   
  8    6    1    24.7458    85.4240    -180.0  0.89833  0.01   
  5    9    8    13.8321    43.9111    180.0   0.89827  0.01   
  6    5    12   15.8057    54.7451    180.0   0.89825  0.01   
  2    7    15   1.1156     3.7757     0.0     0.89803  0.00   
  9    1    3    3.1518     9.8655     -180.0  0.89741  0.00   
  7    1    12   20.2976    63.4436    0.0     0.89739  0.01   
  8    1    9    69.0755    204.5215   180.0   0.89704  0.03   
  7    7    6    38.7953    110.9171   0.0     0.89697  0.02   
  2    11   8    84.5715    227.7071   -0.0    0.89613  0.04   
  6    6    11   12.7112    40.5246    -180.0  0.89593  0.01   
  2    6    16   19.6680    64.8066    0.0     0.89592  0.01   
  1    12   5    5.8120     19.3556    0.0     0.89581  0.00   
  8    3    8    5.7223     20.4510    180.0   0.89571  0.00   
  9    2    2    14.9342    63.5274    -180.0  0.89516  0.01   
  8    4    7    12.1894    54.1100    180.0   0.89470  0.01   
  7    8    2    4.4082     20.6184    0.0     0.89463  0.00   
  8    6    2    1.2000     5.1835     180.0   0.89453  0.00   
  5    6    13   0.0032     0.0117     -180.0  0.89392  0.00   
  4    8    12   21.4477    75.0089    180.0   0.89363  0.01   
  1    9    13   36.1323    130.4056   -0.0    0.89352  0.02   
  5    10   5    35.9545    117.9442   -0.0    0.89337  0.02   
  4    11   4    8.5041     48.6581    0.0     0.89283  0.00   
  6    2    14   0.9882     7.9460     180.0   0.89244  0.00   
  6    4    13   3.2145     30.0601    -180.0  0.89233  0.00   
  4    10   8    2.4574     52.7006    0.0     0.89207  0.00   
  2    8    14   0.1576     2.6626     -0.0    0.89191  0.00   
  9    0    4    16.7787    366.4431   -0.0    0.89144  0.00   
  2    12   4    1.1897     59.3445    0.0     0.89122  0.00   
  5    5    14   3.1799     87.7708    -180.0  0.89120  0.00   
  1    11   9    3.6937     152.7344   180.0   0.89068  0.00   
  4    1    17   0.0794     1.1965     0.0     0.89012  0.00   
  4    4    16   5.7602     28.0680    -180.0  0.88906  0.00   
  6    9    5    8.7850     47.8366    -0.0    0.88898  0.00   
  9    2    3    21.6991    92.2473    -0.0    0.88892  0.01   
  7    2    12   1.0413     4.4000     0.0     0.88891  0.00   
  9    1    4    30.2434    98.4161    -180.0  0.88864  0.01   
  8    2    9    33.6595    102.8236   180.0   0.88857  0.02   
  3    11   7    0.6617     1.8547     -180.0  0.88851  0.00   
  5    7    12   8.5397     24.5670    -0.0    0.88852  0.00   
  0    4    18   29.4345    85.4700    -0.0    0.88844  0.01   
  7    8    3    1.6194     4.1103     -180.0  0.88840  0.00   
  8    6    3    48.0042    116.3054   180.0   0.88830  0.02   
  6    8    8    11.4654    25.0883    -0.0    0.88820  0.01   
  0    12   6    264.8734   456.1048   -0.0    0.88735  0.07   
  2    3    18   80.7629    207.8224   0.0     0.88711  0.03   
  5    0    16   8.7256     26.3381    180.0   0.88678  0.00   
  3    0    18   2.7945     14.4560    0.0     0.88616  0.00   
  2    5    17   0.0119     0.1027     -180.0  0.88575  0.00   
  8    5    6    2.6344     36.1726    0.0     0.88563  0.00   
  6    7    10   0.8392     14.9111    -0.0    0.88557  0.00   
  9    3    1    0.7000     13.1243    -0.0    0.88489  0.00   
  3    4    17   0.1737     2.9322     180.0   0.88480  0.00   
  7    5    10   0.0691     1.4175     -180.0  0.88474  0.00   
  2    10   11   0.2855     4.6825     -0.0    0.88421  0.00   
  3    10   10   5.2638     81.5724    0.0     0.88410  0.00   
  5    1    16   0.5911     9.7545     -180.0  0.88402  0.00   
  7    4    11   3.9024     63.7470    -0.0    0.88391  0.00   
  3    12   1    7.3893     109.9230   180.0   0.88373  0.00   
  3    1    18   3.9614     67.7647    -0.0    0.88341  0.00   
  1    4    18   0.0650     1.1333     -0.0    0.88328  0.00   
  3    9    12   3.2822     88.1889    180.0   0.88274  0.00   
  1    12   6    2.6248     83.5731    -180.0  0.88221  0.00   
  4    2    17   12.6381    96.9340    -0.0    0.88184  0.01   
  4    11   5    2.1551     45.6628    0.0     0.88177  0.00   
  9    3    2    4.0141     16.2447    -180.0  0.88126  0.00   
  7    7    7    1.8665     5.0909     -180.0  0.88091  0.00   
  5    4    15   12.5796    26.9250    -180.0  0.88057  0.01   
  9    2    4    0.0114     0.0225     0.0     0.88040  0.00   
  2    12   5    5.4375     7.3611     0.0     0.88022  0.00   
  3    12   2    220.8819   288.7137   0.0     0.88011  0.12   
  7    8    4    130.8783   208.8957   0.0     0.87989  0.07   
  5    10   6    50.1566    75.1205    180.0   0.87988  0.03   
  8    6    4    14.1354    25.0890    180.0   0.87979  0.01   
  1    1    19   30.6581    66.1421    180.0   0.87949  0.01   
  6    3    14   13.6570    36.1712    -0.0    0.87865  0.01   
  2    9    13   116.4097   309.3600   -180.0  0.87805  0.06   
  9    1    5    6.9202     21.4256    -0.0    0.87773  0.00   
  7    6    9    20.6362    60.8889    -0.0    0.87773  0.01   
  5    9    9    4.1057     16.1345    -0.0    0.87735  0.00   
  0    8    15   32.6816    133.1558   0.0     0.87715  0.01   
  0    10   12   16.8168    88.6367    0.0     0.87685  0.00   
  8    0    10   7.6059     30.1523    -180.0  0.87651  0.00   
  0    2    19   83.0718    294.5990   0.0     0.87645  0.02   
  8    4    8    0.0120     0.0462     0.0     0.87638  0.00   
  0    6    17   8.2896     28.0216    -0.0    0.87619  0.00   
  5    2    16   15.9669    48.5214    -0.0    0.87591  0.01   
  6    9    6    1.3813     3.2124     180.0   0.87569  0.00   
  1    7    16   1.0214     2.7805     -0.0    0.87553  0.00   
  5    8    11   0.0013     0.0031     180.0   0.87542  0.00   
  2    11   9    102.3288   222.2534   180.0   0.87535  0.05   
  3    2    18   0.1147     0.3410     -0.0    0.87531  0.00   
  9    3    3    26.0647    70.6689    -180.0  0.87530  0.01   
  7    3    12   1.3729     3.6697     0.0     0.87529  0.00   
  8    3    9    107.9619   321.1242   -0.0    0.87496  0.05   
  4    9    11   6.2795     17.1731    -0.0    0.87495  0.00   
  3    12   3    0.2253     2.1457     180.0   0.87418  0.00   
  8    1    10   5.8971     51.7014    0.0     0.87385  0.00   
  3    7    15   2.0764     25.7968    180.0   0.87231  0.00   
  1    8    15   2.0020     23.2556    0.0     0.87218  0.00   
  4    6    15   7.6558     83.9286    -180.0  0.87208  0.00   
  1    10   12   0.5111     5.1717     -0.0    0.87189  0.00   
  0    12   7    1.6796     15.6222    0.0     0.87180  0.00   
  4    7    14   0.0359     0.3355     -180.0  0.87169  0.00   
  4    10   9    9.9772     95.5923    -180.0  0.87157  0.00   
  1    2    19   10.2618    74.4455    -0.0    0.87150  0.00   
  1    6    17   3.0955     20.9024    -180.0  0.87124  0.00   
  3    11   8    0.9380     4.5885     180.0   0.87057  0.00   
  3    6    16   8.2779     28.9401    0.0     0.87037  0.00   
  8    5    7    13.4012    39.7654    0.0     0.87016  0.01   
  9    2    5    195.3306   474.4334   -180.0  0.86979  0.09   
  7    8    5    12.5039    24.6339    0.0     0.86930  0.01   
  8    6    5    5.2607     10.3806    0.0     0.86920  0.00   
  4    11   6    142.3436   269.1122   -0.0    0.86880  0.07   
  4    3    17   11.9120    21.0074    -0.0    0.86853  0.01   
  2    4    18   6.8352     11.5916    -0.0    0.86833  0.00   
  6    6    12   52.2281    85.9991    0.0     0.86818  0.02   
  6    5    13   10.7117    16.8997    -0.0    0.86798  0.00   
  1    11   10   166.9194   260.3843   -0.0    0.86796  0.08   
  6    8    9    47.4170    74.0958    -0.0    0.86796  0.02   
  6    10   0    8.2425     11.9633    180.0   0.86768  0.00   
  9    0    6    286.5617   417.2969   -180.0  0.86751  0.07   
  2    12   6    96.8683    131.1011   -0.0    0.86732  0.05   
  7    1    13   0.5954     0.8334     180.0   0.86721  0.00   
  9    3    4    22.4073    31.1439    -180.0  0.86716  0.01   
  1    12   7    60.8923    76.8172    -0.0    0.86692  0.03   
  3    8    14   462.9123   624.9975   180.0   0.86669  0.21   
  6    10   1    142.6496   177.1722   0.0     0.86653  0.07   
  9    4    1    0.0799     0.1220     -180.0  0.86624  0.00   
  3    12   4    171.6898   254.6599   -0.0    0.86606  0.09   
  8    2    10   5.1534     8.6902     -180.0  0.86601  0.00   
  6    1    15   39.3044    71.1645    0.0     0.86588  0.02   
  5    11   1    0.4326     1.2460     0.0     0.86540  0.00   
  4    5    16   1.8283     5.4258     0.0     0.86497  0.00   
  9    1    6    43.2655    131.0504   180.0   0.86493  0.02   
  2    1    19   21.6919    65.9381    0.0     0.86473  0.01   
  5    10   7    6.1936     23.3548    -180.0  0.86471  0.00   
  8    7    0    99.3287    386.0739   180.0   0.86423  0.02   
  4    8    13   15.1767    58.3176    -0.0    0.86381  0.01   
  7    7    8    14.7391    52.5269    -0.0    0.86341  0.01   
  6    10   2    21.1582    69.1492    180.0   0.86312  0.01   
  8    7    1    17.3600    54.7874    0.0     0.86310  0.01   
  5    3    16   13.2726    39.7264    -0.0    0.86286  0.01   
  9    4    2    41.0927    120.4656   -180.0  0.86283  0.02   
  3    3    18   0.0040     0.0117     -0.0    0.86229  0.00   
  5    11   2    57.9972    150.6655   0.0     0.86200  0.03   
  5    6    14   11.6402    36.5987    180.0   0.86181  0.01   
  1    9    14   7.9754     29.3807    180.0   0.86145  0.00   
  3    5    17   2.4081     8.5664     -180.0  0.86104  0.00   
  6    7    11   0.1574     0.6421     180.0   0.86097  0.00   
  2    7    16   5.2975     19.3901    -180.0  0.86096  0.00   
  6    9    7    1.1036     4.4363     -0.0    0.86073  0.00   
  6    4    14   8.1444     25.1985    -180.0  0.86039  0.00   
  7    5    11   74.5100    215.1918   0.0     0.86022  0.03   
  8    7    2    1.1985     2.9681     180.0   0.85973  0.00   
  1    5    18   7.4152     18.4745    -180.0  0.85964  0.00   
  3    10   11   104.5771   253.6071   -180.0  0.85963  0.05   
  7    2    13   29.0649    70.9414    0.0     0.85954  0.01   
  5    7    13   73.1941    169.4309   180.0   0.85919  0.03   
  1    3    19   22.8227    44.3291    -0.0    0.85865  0.01   
  6    2    15   81.1506    139.3399   0.0     0.85825  0.03   
  2    8    15   18.6838    29.6160    -0.0    0.85778  0.01   
  6    10   3    146.5216   208.7180   -0.0    0.85751  0.07   
  2    10   12   0.8734     1.3658     0.0     0.85750  0.00   
  1    13   1    197.9424   289.5068   180.0   0.85743  0.10   
  9    2    6    36.9972    70.0279    -0.0    0.85733  0.02   
  9    4    3    2.8498     5.6033     180.0   0.85724  0.00   
  7    4    12   56.1449    110.5302   -0.0    0.85722  0.02   
  5    5    15   2.4694     5.1904     -180.0  0.85715  0.00   
  2    2    19   21.9430    49.4864    -0.0    0.85713  0.01   
  9    3    5    0.0870     0.2026     0.0     0.85701  0.00   
  8    4    9    1.5804     3.9926     0.0     0.85692  0.00   
  2    6    17   0.0488     0.1277     -180.0  0.85688  0.00   
  7    8    6    23.0357    63.4706    -0.0    0.85686  0.01   
  8    6    6    1.8599     5.6064     0.0     0.85677  0.00   
  5    11   3    2.8938     20.0245    -0.0    0.85642  0.00   
  7    6    10   4.2481     38.7926    0.0     0.85597  0.00   
  3    12   5    0.4082     6.7914     180.0   0.85596  0.00   
  5    9    10   0.5003     7.8149     180.0   0.85562  0.00   
  0    12   8    1.3680     10.6530    -180.0  0.85482  0.00   
  8    7    3    0.0219     0.0585     -0.0    0.85419  0.00   
  4    11   7    2.1364     5.2912     -0.0    0.85418  0.00   
  1    13   2    0.3546     0.7978     0.0     0.85412  0.00   
  3    9    13   23.5306    53.8859    180.0   0.85396  0.01   
  2    11   10   50.0583    97.1567    -180.0  0.85376  0.02   
  8    3    10   30.2311    70.2165    0.0     0.85340  0.01   
  8    5    8    30.3496    70.5935    -0.0    0.85328  0.01   
  7    9    1    53.2773    118.3824   180.0   0.85316  0.03   
  2    12   7    38.3540    130.7242   -0.0    0.85277  0.02   
  4    0    18   42.3388    270.3623   0.0     0.85208  0.01   
  3    11   9    0.8494     20.9978    180.0   0.85148  0.00   
  4    12   0    0.6033     16.4646    -0.0    0.85101  0.00   
  4    4    17   5.0396     51.8598    0.0     0.85088  0.00   
  9    1    7    3.6533     28.7467    -180.0  0.85051  0.00   
  4    10   10   4.0482     29.4045    -0.0    0.85025  0.00   
  1    12   8    11.0279    80.7638    180.0   0.85022  0.01   
  8    1    11   0.6308     3.6714     0.0     0.85020  0.00   
  4    12   1    0.8556     4.3297     180.0   0.84993  0.00   
  7    9    2    0.5222     2.4176     0.0     0.84990  0.00   
  6    10   4    2.7725     12.3535    0.0     0.84985  0.00   
  4    1    18   0.0111     0.0426     -180.0  0.84964  0.00   
  9    4    4    72.3511    258.4961   180.0   0.84958  0.03   
  5    8    12   47.1344    150.9641   -180.0  0.84948  0.02   
  4    9    12   7.8703     21.7040    0.0     0.84904  0.00   
  5    11   4    47.2840    124.7691   -0.0    0.84879  0.02   
  1    13   3    8.6962     24.4957    0.0     0.84869  0.00   
  0    10   13   70.1714    207.9404   -180.0  0.84863  0.02   
  5    10   8    0.6368     2.2085     180.0   0.84813  0.00   
  2    9    14   7.0381     16.9448    -0.0    0.84756  0.00   
  7    3    13   2.8979     6.4930     -0.0    0.84721  0.00   
  6    8    10   180.4961   374.5782   -180.0  0.84690  0.08   
  4    12   2    1.4054     2.9183     -0.0    0.84670  0.00   
  8    7    4    55.8522    122.7822   0.0     0.84662  0.03   
  5    1    17   9.3068     20.8621    0.0     0.84646  0.00   
  0    4    19   15.3899    33.5949    0.0     0.84604  0.00   
  6    3    15   40.8600    91.2603    -180.0  0.84597  0.02   
  2    5    18   46.3778    99.8344    180.0   0.84584  0.02   
  5    4    16   0.9134     1.8774     -0.0    0.84555  0.00   
  9    3    6    16.6957    30.2097    180.0   0.84509  0.01   
  3    4    18   31.7373    57.2305    -180.0  0.84501  0.01   
  2    3    19   53.2537    94.9363    180.0   0.84489  0.02   
  2    13   0    81.7125    126.0289   0.0     0.84479  0.02   
  7    7    9    0.0637     0.1036     -180.0  0.84478  0.00   
  1    11   11   42.8482    68.2812    180.0   0.84477  0.02   
  7    9    3    0.0746     0.1127     180.0   0.84455  0.00   
  6    9    8    30.1461    45.1100    0.0     0.84438  0.01   
  1    10   13   53.9428    84.3542    180.0   0.84413  0.02   
  3    12   6    76.2350    112.1193   -180.0  0.84408  0.04   
  9    5    1    31.2235    52.6030    180.0   0.84391  0.01   
  2    13   1    68.2184    111.6217   0.0     0.84373  0.03   
  9    2    7    61.5220    133.4934   180.0   0.84327  0.03   
  0    0    20   0.3929     0.9534     0.0     0.84297  0.00   
  8    2    11   26.6778    67.3806    0.0     0.84297  0.01   
  7    8    7    0.9107     2.6614     -0.0    0.84283  0.00   
  8    6    7    31.5222    92.9695    -0.0    0.84274  0.01   
  0    8    16   70.5961    218.1187   -180.0  0.84251  0.02   
  4    2    18   6.0323     18.1739    180.0   0.84243  0.00   
  3    1    19   9.6514     33.8926    180.0   0.84169  0.00   
  1    4    19   0.9188     3.3049     180.0   0.84158  0.00   
  4    12   3    3.9157     11.3780    0.0     0.84141  0.00   
  1    13   4    8.5023     27.1660    -0.0    0.84126  0.00   
  6    6    13   19.5181    98.9067    180.0   0.84076  0.01   
  9    5    2    1.2224     6.1698     0.0     0.84076  0.00   
  2    13   2    0.6763     5.3116     -0.0    0.84058  0.00   
  6    10   5    0.4302     4.1358     -180.0  0.84030  0.00   
  7    0    14   9.4173     64.3692    0.0     0.84014  0.00   
  9    4    5    0.0010     0.0071     0.0     0.84004  0.00   
  4    7    15   1.5449     11.3807    180.0   0.83975  0.00   
  5    2    17   8.9896     46.8416    -0.0    0.83932  0.00   
  5    11   5    5.1500     37.9970    -180.0  0.83927  0.00   
  1    7    17   6.9636     29.2861    180.0   0.83899  0.00   
  1    0    20   0.2815     0.8727     0.0     0.83856  0.00   
  6    5    14   4.2998     12.5466    180.0   0.83850  0.00   
  3    7    16   0.2835     0.7106     -180.0  0.83822  0.00   
  4    11   8    8.3549     18.6515    -180.0  0.83819  0.00   
  1    8    16   14.1452    33.7515    180.0   0.83811  0.01   
  4    6    16   0.9791     2.2826     180.0   0.83802  0.00   
  7    1    14   110.6900   245.4337   -0.0    0.83780  0.05   
  0    6    18   8.0405     17.5231    -0.0    0.83750  0.00   
  7    9    4    33.9200    71.0728    -0.0    0.83723  0.02   
  8    7    5    11.5411    24.5726    -180.0  0.83717  0.01   
  9    0    8    37.0185    79.5654    180.0   0.83704  0.01   
  2    12   8    0.8233     1.9009     -180.0  0.83686  0.00   
  0    12   9    41.5878    96.2987    0.0     0.83673  0.01   
  8    4    10   22.0158    47.6196    -0.0    0.83663  0.01   
  6    7    12   0.8817     1.8382     -180.0  0.83626  0.00   
  1    1    20   28.9683    61.7091    0.0     0.83623  0.01   
  9    5    3    2.5784     5.3388     180.0   0.83558  0.00   
  7    5    12   8.2646     17.0865    -180.0  0.83557  0.00   
  2    13   3    127.9008   251.2969   -0.0    0.83540  0.06   
  8    5    9    105.0751   231.9347   -0.0    0.83528  0.05   
  3    8    15   19.6170    43.5080    -0.0    0.83528  0.01   
  3    10   12   12.2288    29.5090    -0.0    0.83502  0.01   
  6    0    16   139.2503   373.3681   0.0     0.83481  0.03   
  4    8    14   0.0341     0.0945     0.0     0.83474  0.00   
  9    1    8    1.8095     5.0341     180.0   0.83472  0.00   
  3    2    19   16.7700    47.4805    -0.0    0.83468  0.01   
  3    6    17   46.8597    147.7071   180.0   0.83445  0.02   
  4    12   4    1.3747     5.2648     -180.0  0.83417  0.00   
  7    6    11   0.9112     4.3065     -180.0  0.83370  0.00   
  0    2    20   1.3961     5.1846     180.0   0.83362  0.00   
  5    9    11   28.4852    153.9260   -180.0  0.83338  0.01   
  1    6    18   7.1283     26.1026    -0.0    0.83317  0.00   
  6    1    16   9.2272     23.1581    -180.0  0.83251  0.00   
  1    12   9    3.8501     8.4697     -0.0    0.83242  0.00   
  1    13   5    39.5185    66.7381    0.0     0.83199  0.02   
  2    11   11   19.2343    33.0805    0.0     0.83166  0.01   
  9    3    7    13.4150    25.3723    0.0     0.83161  0.01   
  3    11   10   5.8274     9.9728     -0.0    0.83157  0.00   
  8    3    11   1.6644     3.2435     -180.0  0.83132  0.00   
  2    10   13   34.4913    70.7947    -180.0  0.83105  0.02   
  5    6    15   27.7937    62.0849    -180.0  0.83090  0.01   
  7    2    14   3.5982     8.1405     -0.0    0.83088  0.00   
  4    3    18   42.2739    98.7870    -0.0    0.83080  0.02   
  7    4    13   3.7809     8.8478     -0.0    0.83080  0.00   
  3    12   7    111.0640   290.1615   0.0     0.83065  0.05   
  1    9    15   2.6165     6.8259     -180.0  0.83058  0.00   
  5    7    14   109.5225   289.3712   -180.0  0.83056  0.05   
  5    10   9    41.3379    122.9501   -180.0  0.83046  0.02   
  4    5    17   1.9024     5.5074     -180.0  0.82969  0.00   
  6    4    15   2.7414     8.0100     0.0     0.82963  0.00   
  1    2    20   2.0846     5.3007     -180.0  0.82935  0.00   
  6    10   6    19.3729    44.7042    -0.0    0.82905  0.01   
  9    4    6    13.2957    28.4200    0.0     0.82880  0.01   
  8    0    12   4.4617     9.1092     180.0   0.82862  0.00   
  2    4    19   25.5428    53.4231    0.0     0.82862  0.01   
  9    5    4    49.8879    97.2105    0.0     0.82849  0.02   
  4    10   11   2.9486     5.4417     180.0   0.82842  0.00   
  2    13   4    6.7811     11.9446    -180.0  0.82831  0.00   
  8    8    0    44.8312    80.6835    180.0   0.82818  0.01   
  7    9    5    38.2898    67.6341    0.0     0.82809  0.02   
  5    11   6    0.3357     0.5823     -0.0    0.82806  0.00   
  9    2    8    0.5601     1.0477     -180.0  0.82788  0.00   
  5    3    17   12.1513    23.0880    180.0   0.82783  0.00   
  7    8    8    16.2312    30.6594    -180.0  0.82746  0.01   
  8    6    8    25.6940    49.8315    -0.0    0.82738  0.01   
  8    8    1    37.8583    76.2145    0.0     0.82718  0.02   
  6    9    9    7.5511     16.1752    -180.0  0.82693  0.00   
  8    1    12   70.9718    166.9441   -0.0    0.82637  0.03   
  2    7    17   4.4016     10.9217    0.0     0.82615  0.00   
  8    7    6    30.7585    75.8409    -0.0    0.82604  0.01   
  3    9    14   13.2810    35.0769    0.0     0.82584  0.01   
  2    0    20   4.0995     12.0540    -0.0    0.82574  0.00   
  6    2    16   7.1734     20.7028    -0.0    0.82572  0.00   
  7    7    10   2.0278     7.2058     -0.0    0.82533  0.00   
  6    8    11   3.4347     12.3194    -0.0    0.82531  0.00   
  2    8    16   24.4490    89.5125    -180.0  0.82530  0.01   
  4    12   5    23.2257    105.1126   0.0     0.82513  0.01   
  5    5    16   0.0526     0.3195     180.0   0.82474  0.00   
  3    5    18   3.4980     32.1832    180.0   0.82424  0.00   
  8    8    2    0.0063     0.0824     180.0   0.82421  0.00   
  5    8    13   0.8663     14.8115    0.0     0.82374  0.00   
  2    1    20   1.4551     15.4743    -180.0  0.82351  0.00   
  3    3    19   0.1639     1.8166     -0.0    0.82337  0.00   
  4    9    13   2.3632     42.9360    -180.0  0.82334  0.00   
  3    13   1    0.1438     0.8263     -180.0  0.82229  0.00   
  1    11   12   1.0806     2.5409     -0.0    0.82139  0.00   
  4    11   9    53.8182    123.3121   180.0   0.82112  0.02   
  1    13   6    21.7266    50.4442    -180.0  0.82107  0.01   
  1    5    19   30.7614    66.2400    -0.0    0.82106  0.01   
  0    10   14   15.1572    33.1320    -0.0    0.82101  0.00   
  10   0    0    7.5308     15.1323    0.0     0.82086  0.00   
  2    6    18   2.0139     3.6017     -0.0    0.82059  0.00   
  2    12   9    0.9231     1.0917     -180.0  0.81987  0.00   
  8    2    12   10.6988    12.9002    180.0   0.81973  0.00   
  7    3    14   195.1772   234.7345   -0.0    0.81972  0.08   
  9    5    5    43.7011    49.5616    0.0     0.81963  0.02   
  2    13   5    4.2242     3.8832     -180.0  0.81946  0.00   
  3    13   2    12.4582    10.8739    -180.0  0.81937  0.01   


_reflns_number_total  1472
_reflns_limit_h_min  0
_reflns_limit_h_max  10
_reflns_limit_k_min  0
_reflns_limit_k_max  13
_reflns_limit_l_min  0
_reflns_limit_l_max  20
_reflns_d_resolution_low    8.430
_reflns_d_resolution_high   0.819

# POWDER DATA TABLE
_pd_meas_2theta_range_min  -9.01670
_pd_meas_2theta_range_max  75.03830
_pd_meas_2theta_range_inc  0.00250
_pd_proc_2theta_range_min  -9.00844
_pd_proc_2theta_range_max  75.04656
_pd_proc_2theta_range_inc  0.00250
_pd_proc_number_of_points  33623

loop_
   _pd_meas_intensity_total
   _pd_calc_intensity_total
   _pd_proc_intensity_bkg_calc
   _pd_proc_ls_weight
  32.04        0            0           0         
  33.369       0            0           0         
  30.326       0            0           0         
  23.076       0            0           0         
  27.09        0            0           0         
  30.073       0            0           0         
  32.055       0            0           0         
  32.725       0            0           0         
  33.388       0            0           0         
  33.994       0            0           0         
  32.677       0            0           0         
  32.765       0            0           0         
  34.104       0            0           0         
  35.43        0            0           0         
  36.013       0            0           0         
  35.768       0            0           0         
  31.149       0            0           0         
  29.403       0            0           0         
  29.992       0            0           0         
  29.395       0            0           0         
  31.323       0            0           0         
  35.093       0            0           0         
  35.69        0            0           0         
  34.091       0            0           0         
  30.912       0            0           0         
  29.613       0            0           0         
  29.444       0            0           0         
  30.168       0            0           0         
  31.386       0            0           0         
  29.733       0            0           0         
  26.877       0            0           0         
  33.962       0            0           0         
  34.637       0            0           0         
  31.385       0            0           0         
  34.083       0            0           0         
  37.124       0            0           0         
  40.109       0            0           0         
  40.461       0            0           0         
  34.741       0            0           0         
  26.127       0            0           0         
  26.754       0            0           0         
  26.697       0            0           0         
  26.793       0            0           0         
  31.414       0            0           0         
  34.629       0            0           0         
  35.894       0            0           0         
  29.462       0            0           0         
  27.565       0            0           0         
  28.792       0            0           0         
  32.863       0            0           0         
  37.45        0            0           0         
  40.754       0            0           0         
  34.354       0            0           0         
  32.471       0            0           0         
  32.899       0            0           0         
  32.258       0            0           0         
  32.15        0            0           0         
  32.856       0            0           0         
  36.424       0            0           0         
  33.918       0            0           0         
  29.677       0            0           0         
  32.483       0            0           0         
  36.5         0            0           0         
  38.663       0            0           0         
  29.075       0            0           0         
  25.547       0            0           0         
  25.076       0            0           0         
  25.351       0            0           0         
  28.893       0            0           0         
  32.869       0            0           0         
  32.27        0            0           0         
  32.678       0            0           0         
  34.089       0            0           0         
  37.774       0            0           0         
  37.41        0            0           0         
  35.025       0            0           0         
  31.483       0            0           0         
  26.229       0            0           0         
  22.788       0            0           0         
  28.577       0            0           0         
  31.681       0            0           0         
  33.807       0            0           0         
  36.198       0            0           0         
  35.545       0            0           0         
  34.321       0            0           0         
  35.022       0            0           0         
  29.225       0            0           0         
  23.19        0            0           0         
  23.892       0            0           0         
  31.107       0            0           0         
  36.511       0            0           0         
  29.513       0            0           0         
  32.787       0            0           0         
  37.15        0            0           0         
  34.75        0            0           0         
  34.867       0            0           0         
  34.395       0            0           0         
  30.041       0            0           0         
  29.214       0            0           0         
  29.795       0            0           0         
  31.286       0            0           0         
  35.147       0            0           0         
  38.548       0            0           0         
  38.997       0            0           0         
  35.193       0            0           0         
  31.968       0            0           0         
  33.07        0            0           0         
  31.88        0            0           0         
  31.363       0            0           0         
  33.876       0            0           0         
  32.631       0            0           0         
  31.22        0            0           0         
  31.568       0            0           0         
  31.424       0            0           0         
  32.713       0            0           0         
  37.407       0            0           0         
  35.793       0            0           0         
  33.658       0            0           0         
  33.417       0            0           0         
  33.05        0            0           0         
  31.849       0            0           0         
  29.004       0            0           0         
  29.149       0            0           0         
  31.388       0            0           0         
  36.564       0            0           0         
  34.393       0            0           0         
  33.353       0            0           0         
  37.077       0            0           0         
  36.1         0            0           0         
  34.953       0            0           0         
  35.013       0            0           0         
  27.408       0            0           0         
  25.045       0            0           0         
  34.156       0            0           0         
  35.2         0            0           0         
  33.647       0            0           0         
  29.794       0            0           0         
  31.757       0            0           0         
  33.871       0            0           0         
  34.864       0            0           0         
  35.828       0            0           0         
  36.509       0            0           0         
  36.75        0            0           0         
  34.371       0            0           0         
  31.953       0            0           0         
  29.964       0            0           0         
  33.85        0            0           0         
  35.767       0            0           0         
  33.797       0            0           0         
  32.425       0            0           0         
  31.097       0            0           0         
  29.745       0            0           0         
  29.063       0            0           0         
  31.419       0            0           0         
  37.892       0            0           0         
  36.035       0            0           0         
  34.089       0            0           0         
  32.944       0            0           0         
  29.718       0            0           0         
  27.238       0            0           0         
  25.917       0            0           0         
  33.293       0            0           0         
  37.69        0            0           0         
  37.672       0            0           0         
  30.78        0            0           0         
  26.88        0            0           0         
  27.051       0            0           0         
  27.528       0            0           0         
  29.984       0            0           0         
  34.74        0            0           0         
  34.628       0            0           0         
  36.192       0            0           0         
  39.853       0            0           0         
  35.289       0            0           0         
  31.647       0            0           0         
  29.264       0            0           0         
  29.268       0            0           0         
  29.069       0            0           0         
  28.608       0            0           0         
  33.108       0            0           0         
  34.878       0            0           0         
  33.794       0            0           0         
  32.866       0            0           0         
  34.389       0            0           0         
  38.333       0            0           0         
  40.864       0            0           0         
  38.407       0            0           0         
  31.267       0            0           0         
  31.502       0            0           0         
  29.832       0            0           0         
  26.549       0            0           0         
  30.065       0            0           0         
  31.311       0            0           0         
  30.553       0            0           0         
  30.92        0            0           0         
  32.081       0            0           0         
  33.901       0            0           0         
  34.901       0            0           0         
  35.214       0            0           0         
  34.806       0            0           0         
  31.519       0            0           0         
  31.201       0            0           0         
  33.236       0            0           0         
  34.182       0            0           0         
  33.573       0            0           0         
  32.053       0            0           0         
  35.156       0            0           0         
  35.51        0            0           0         
  33.936       0            0           0         
  34.477       0            0           0         
  35.148       0            0           0         
  35.978       0            0           0         
  37.534       0            0           0         
  37.907       0            0           0         
  37.405       0            0           0         
  36.564       0            0           0         
  34.952       0            0           0         
  33.082       0            0           0         
  33.747       0            0           0         
  34.578       0            0           0         
  35.268       0            0           0         
  33.827       0            0           0         
  34.364       0            0           0         
  35.772       0            0           0         
  34.04        0            0           0         
  32.812       0            0           0         
  32.081       0            0           0         
  32.693       0            0           0         
  33.267       0            0           0         
  33.469       0            0           0         
  31.329       0            0           0         
  31.84        0            0           0         
  34.09        0            0           0         
  37.623       0            0           0         
  37.398       0            0           0         
  35.453       0            0           0         
  35.716       0            0           0         
  34.414       0            0           0         
  33.221       0            0           0         
  37.245       0            0           0         
  37.46        0            0           0         
  35.54        0            0           0         
  32.801       0            0           0         
  32.464       0            0           0         
  33.534       0            0           0         
  35.592       0            0           0         
  34.716       0            0           0         
  32.923       0            0           0         
  33.418       0            0           0         
  32.381       0            0           0         
  31.311       0            0           0         
  33.177       0            0           0         
  35.394       0            0           0         
  37.326       0            0           0         
  37.436       0            0           0         
  37.458       0            0           0         
  37.467       0            0           0         
  37.574       0            0           0         
  35.728       0            0           0         
  33.678       0            0           0         
  33.869       0            0           0         
  34.376       0            0           0         
  34.924       0            0           0         
  35.172       0            0           0         
  33.786       0            0           0         
  32.814       0            0           0         
  35.345       0            0           0         
  36.853       0            0           0         
  36.801       0            0           0         
  32.918       0            0           0         
  31.838       0            0           0         
  31.961       0            0           0         
  32.771       0            0           0         
  31.859       0            0           0         
  30.36        0            0           0         
  28.837       0            0           0         
  30.491       0            0           0         
  33.353       0            0           0         
  36.752       0            0           0         
  37.551       0            0           0         
  36.827       0            0           0         
  34.135       0            0           0         
  31.545       0            0           0         
  30.414       0            0           0         
  33.002       0            0           0         
  32.506       0            0           0         
  31.436       0            0           0         
  31.083       0            0           0         
  32.769       0            0           0         
  34.948       0            0           0         
  37.007       0            0           0         
  36.623       0            0           0         
  35.914       0            0           0         
  35.878       0            0           0         
  34.277       0            0           0         
  32.716       0            0           0         
  32.08        0            0           0         
  32.952       0            0           0         
  34.259       0            0           0         
  35.76        0            0           0         
  35.106       0            0           0         
  34.336       0            0           0         
  34.279       0            0           0         
  34.451       0            0           0         
  35.407       0            0           0         
  37.822       0            0           0         
  36.678       0            0           0         
  35.905       0            0           0         
  37.143       0            0           0         
  34.483       0            0           0         
  31.713       0            0           0         
  30.028       0            0           0         
  31.028       0            0           0         
  33.072       0            0           0         
  36.166       0            0           0         
  34.921       0            0           0         
  33.265       0            0           0         
  32.077       0            0           0         
  31.51        0            0           0         
  31.618       0            0           0         
  32.694       0            0           0         
  32.395       0            0           0         
  32.186       0            0           0         
  32.42        0            0           0         
  34.513       0            0           0         
  35.792       0            0           0         
  35.455       0            0           0         
  33.816       0            0           0         
  33.467       0            0           0         
  35.27        0            0           0         
  34.337       0            0           0         
  34.88        0            0           0         
  37.968       0            0           0         
  38.739       0            0           0         
  38.072       0            0           0         
  35.704       0            0           0         
  34.391       0            0           0         
  33.425       0            0           0         
  32.805       0            0           0         
  35.245       0            0           0         
  36.439       0            0           0         
  35.707       0            0           0         
  37.424       0            0           0         
  37.964       0            0           0         
  36.817       0            0           0         
  35.846       0            0           0         
  35.276       0            0           0         
  35.184       0            0           0         
  36.054       0            0           0         
  35.749       0            0           0         
  34.002       0            0           0         
  35.712       0            0           0         
  37.279       0            0           0         
  38.531       0            0           0         
  37.577       0            0           0         
  37.337       0            0           0         
  37.959       0            0           0         
  37.555       0            0           0         
  37.876       0            0           0         
  38.994       0            0           0         
  38.539       0            0           0         
  37.086       0            0           0         
  34.623       0            0           0         
  33.342       0            0           0         
  34.168       0            0           0         
  37.079       0            0           0         
  35.849       0            0           0         
  35.693       0            0           0         
  36.559       0            0           0         
  35.827       0            0           0         
  36.595       0            0           0         
  38.718       0            0           0         
  38.309       0            0           0         
  36.856       0            0           0         
  34.488       0            0           0         
  33.167       0            0           0         
  32.438       0            0           0         
  32.271       0            0           0         
  33.282       0            0           0         
  34.22        0            0           0         
  35.13        0            0           0         
  36.759       0            0           0         
  37.524       0            0           0         
  37.501       0            0           0         
  36.1         0            0           0         
  36.364       0            0           0         
  37.837       0            0           0         
  37.573       0            0           0         
  36.637       0            0           0         
  35.32        0            0           0         
  35.776       0            0           0         
  36.003       0            0           0         
  36.165       0            0           0         
  37.566       0            0           0         
  37.255       0            0           0         
  35.849       0            0           0         
  35.835       0            0           0         
  35.067       0            0           0         
  33.809       0            0           0         
  32.869       0            0           0         
  33.614       0            0           0         
  35.31        0            0           0         
  35.422       0            0           0         
  35.094       0            0           0         
  34.537       0            0           0         
  34.438       0            0           0         
  33.386       0            0           0         
  32.058       0            0           0         
  33.1         0            0           0         
  33.256       0            0           0         
  32.956       0            0           0         
  33.203       0            0           0         
  34.382       0            0           0         
  35.561       0            0           0         
  33.267       0            0           0         
  33.109       0            0           0         
  34.057       0            0           0         
  34.426       0            0           0         
  35.272       0            0           0         
  36.167       0            0           0         
  35.879       0            0           0         
  35.679       0            0           0         
  35.733       0            0           0         
  36.868       0            0           0         
  35.058       0            0           0         
  32.602       0            0           0         
  34.299       0            0           0         
  35.237       0            0           0         
  35.372       0            0           0         
  33.482       0            0           0         
  32.844       0            0           0         
  32.827       0            0           0         
  32.963       0            0           0         
  34.314       0            0           0         
  35.536       0            0           0         
  33.933       0            0           0         
  34.216       0            0           0         
  35.38        0            0           0         
  36.791       0            0           0         
  37.009       0            0           0         
  36.772       0            0           0         
  36.694       0            0           0         
  36.472       0            0           0         
  35.954       0            0           0         
  34.586       0            0           0         
  32.918       0            0           0         
  31.863       0            0           0         
  33.302       0            0           0         
  34.109       0            0           0         
  34.751       0            0           0         
  35.61        0            0           0         
  35.163       0            0           0         
  34.584       0            0           0         
  35.04        0            0           0         
  34.691       0            0           0         
  34.391       0            0           0         
  35.053       0            0           0         
  35.573       0            0           0         
  35.732       0            0           0         
  34.99        0            0           0         
  36.419       0            0           0         
  38.005       0            0           0         
  38.174       0            0           0         
  36.176       0            0           0         
  34.409       0            0           0         
  34.94        0            0           0         
  34.754       0            0           0         
  35.021       0            0           0         
  36.943       0            0           0         
  37.275       0            0           0         
  36.598       0            0           0         
  34.513       0            0           0         
  36.227       0            0           0         
  38.466       0            0           0         
  39.661       0            0           0         
  37.339       0            0           0         
  35.475       0            0           0         
  36.556       0            0           0         
  36.901       0            0           0         
  36.995       0            0           0         
  36.917       0            0           0         
  35.822       0            0           0         
  34.729       0            0           0         
  34.102       0            0           0         
  33.941       0            0           0         
  34.141       0            0           0         
  34.87        0            0           0         
  35.329       0            0           0         
  35.88        0            0           0         
  36.713       0            0           0         
  35.108       0            0           0         
  33.379       0            0           0         
  32.245       0            0           0         
  33.807       0            0           0         
  34.963       0            0           0         
  34.558       0            0           0         
  34.841       0            0           0         
  33.855       0            0           0         
  30.481       0            0           0         
  31.249       0            0           0         
  32.959       0            0           0         
  35.21        0            0           0         
  36.572       0            0           0         
  36.718       0            0           0         
  35.098       0            0           0         
  34.017       0            0           0         
  33.917       0            0           0         
  35.238       0            0           0         
  34.889       0            0           0         
  34.043       0            0           0         
  32.744       0            0           0         
  34.173       0            0           0         
  35.978       0            0           0         
  37.903       0            0           0         
  37.857       0            0           0         
  36.828       0            0           0         
  34.684       0            0           0         
  34.048       0            0           0         
  34.092       0            0           0         
  34.884       0            0           0         
  34           0            0           0         
  32.792       0            0           0         
  31.328       0            0           0         
  33.29        0            0           0         
  35.944       0            0           0         
  39.18        0            0           0         
  37.568       0            0           0         
  36.255       0            0           0         
  35.662       0            0           0         
  36.828       0            0           0         
  37.645       0            0           0         
  37.945       0            0           0         
  37.004       0            0           0         
  36.39        0            0           0         
  36.21        0            0           0         
  35.5         0            0           0         
  35.658       0            0           0         
  36.801       0            0           0         
  39.156       0            0           0         
  38.869       0            0           0         
  35.704       0            0           0         
  34.321       0            0           0         
  34.216       0            0           0         
  35.416       0            0           0         
  35.79        0            0           0         
  36.279       0            0           0         
  36.889       0            0           0         
  37.456       0            0           0         
  38.213       0            0           0         
  39.138       0            0           0         
  38.145       0            0           0         
  38.579       0            0           0         
  40.292       0            0           0         
  38.301       0            0           0         
  37.331       0            0           0         
  37.273       0            0           0         
  36.386       0            0           0         
  35.571       0            0           0         
  34.902       0            0           0         
  36.526       0            0           0         
  36.311       0            0           0         
  34.53        0            0           0         
  32.931       0            0           0         
  33.779       0            0           0         
  36.564       0            0           0         
  37.707       0            0           0         
  36.979       0            0           0         
  34.875       0            0           0         
  34.706       0            0           0         
  34.18        0            0           0         
  33.422       0            0           0         
  33.249       0            0           0         
  33.75        0            0           0         
  34.682       0            0           0         
  34.719       0            0           0         
  35.328       0            0           0         
  36.166       0            0           0         
  34.987       0            0           0         
  35.11        0            0           0         
  36.104       0            0           0         
  36.7         0            0           0         
  36.896       0            0           0         
  36.582       0            0           0         
  34.132       0            0           0         
  33.59        0            0           0         
  34.505       0            0           0         
  37.143       0            0           0         
  38.558       0            0           0         
  39.039       0            0           0         
  38.287       0            0           0         
  37.572       0            0           0         
  37.073       0            0           0         
  37.926       0            0           0         
  38.228       0            0           0         
  38.011       0            0           0         
  36.529       0            0           0         
  35.466       0            0           0         
  34.809       0            0           0         
  35.165       0            0           0         
  34.56        0            0           0         
  33.75        0            0           0         
  34.771       0            0           0         
  35.326       0            0           0         
  35.319       0            0           0         
  33.628       0            0           0         
  33.442       0            0           0         
  34.043       0            0           0         
  34.741       0            0           0         
  36.042       0            0           0         
  37.392       0            0           0         
  37.583       0            0           0         
  36.378       0            0           0         
  34.823       0            0           0         
  34.66        0            0           0         
  35.089       0            0           0         
  35.645       0            0           0         
  35.597       0            0           0         
  35.083       0            0           0         
  34.884       0            0           0         
  36.769       0            0           0         
  38.009       0            0           0         
  38.635       0            0           0         
  37.954       0            0           0         
  37.011       0            0           0         
  36.046       0            0           0         
  35.382       0            0           0         
  34.979       0            0           0         
  34.802       0            0           0         
  35.055       0            0           0         
  36.881       0            0           0         
  38.282       0            0           0         
  36.333       0            0           0         
  36.162       0            0           0         
  36.726       0            0           0         
  37.598       0            0           0         
  37.057       0            0           0         
  36.325       0            0           0         
  36.481       0            0           0         
  36.641       0            0           0         
  36.755       0            0           0         
  36.729       0            0           0         
  36.628       0            0           0         
  36.612       0            0           0         
  36.897       0            0           0         
  36.541       0            0           0         
  35.85        0            0           0         
  34.777       0            0           0         
  33.999       0            0           0         
  33.824       0            0           0         
  34.967       0            0           0         
  35.501       0            0           0         
  36.147       0            0           0         
  37.472       0            0           0         
  37.919       0            0           0         
  38.057       0            0           0         
  38.004       0            0           0         
  36.832       0            0           0         
  35.975       0            0           0         
  36.458       0            0           0         
  35.453       0            0           0         
  34.831       0            0           0         
  35.805       0            0           0         
  37.383       0            0           0         
  37.682       0            0           0         
  35.013       0            0           0         
  35.349       0            0           0         
  36.515       0            0           0         
  38.083       0            0           0         
  38.03        0            0           0         
  37.857       0            0           0         
  38.077       0            0           0         
  37.467       0            0           0         
  37.362       0            0           0         
  38.49        0            0           0         
  39.941       0            0           0         
  40.959       0            0           0         
  41.093       0            0           0         
  40.486       0            0           0         
  39.153       0            0           0         
  36.762       0            0           0         
  36.739       0            0           0         
  37.272       0            0           0         
  38.137       0            0           0         
  40.22        0            0           0         
  41.243       0            0           0         
  40.257       0            0           0         
  38.316       0            0           0         
  37.96        0            0           0         
  40.295       0            0           0         
  38.197       0            0           0         
  35.657       0            0           0         
  33.253       0            0           0         
  33.596       0            0           0         
  35.017       0            0           0         
  37.578       0            0           0         
  36.32        0            0           0         
  35.2         0            0           0         
  34.816       0            0           0         
  36.523       0            0           0         
  37.873       0            0           0         
  38.474       0            0           0         
  39.64        0            0           0         
  39.451       0            0           0         
  37.405       0            0           0         
  37.875       0            0           0         
  38.366       0            0           0         
  38.655       0            0           0         
  37.265       0            0           0         
  36.679       0            0           0         
  37.219       0            0           0         
  37.248       0            0           0         
  37.682       0            0           0         
  38.635       0            0           0         
  39.381       0            0           0         
  38.859       0            0           0         
  36.875       0            0           0         
  36.479       0            0           0         
  36.363       0            0           0         
  36.5         0            0           0         
  35.674       0            0           0         
  35.588       0            0           0         
  36.335       0            0           0         
  36.813       0            0           0         
  36.649       0            0           0         
  35.815       0            0           0         
  37.78        0            0           0         
  38.084       0            0           0         
  36.673       0            0           0         
  38.007       0            0           0         
  39.079       0            0           0         
  39.866       0            0           0         
  37.561       0            0           0         
  38.046       0            0           0         
  41.132       0            0           0         
  40.68        0            0           0         
  39.833       0            0           0         
  38.673       0            0           0         
  39.544       0            0           0         
  39.603       0            0           0         
  38.905       0            0           0         
  37.245       0            0           0         
  37.675       0            0           0         
  39.789       0            0           0         
  39.059       0            0           0         
  39.281       0            0           0         
  40.189       0            0           0         
  39.001       0            0           0         
  38.27        0            0           0         
  37.916       0            0           0         
  37.693       0            0           0         
  37.598       0            0           0         
  37.634       0            0           0         
  38.106       0            0           0         
  38.247       0            0           0         
  38.215       0            0           0         
  39.178       0            0           0         
  40.841       0            0           0         
  42.652       0            0           0         
  40.388       0            0           0         
  38.391       0            0           0         
  36.804       0            0           0         
  37.437       0            0           0         
  37.223       0            0           0         
  36.487       0            0           0         
  36.283       0            0           0         
  36.223       0            0           0         
  36.376       0            0           0         
  37.512       0            0           0         
  37.963       0            0           0         
  37.823       0            0           0         
  36.492       0            0           0         
  35.81        0            0           0         
  35.815       0            0           0         
  37.86        0            0           0         
  38.321       0            0           0         
  38.029       0            0           0         
  38.984       0            0           0         
  39.964       0            0           0         
  40.718       0            0           0         
  39.996       0            0           0         
  39.62        0            0           0         
  39.301       0            0           0         
  38.217       0            0           0         
  36.907       0            0           0         
  35.663       0            0           0         
  35.423       0            0           0         
  36.465       0            0           0         
  37.913       0            0           0         
  38.072       0            0           0         
  36.847       0            0           0         
  35.523       0            0           0         
  37.014       0            0           0         
  36.12        0            0           0         
  34.787       0            0           0         
  36.63        0            0           0         
  37.086       0            0           0         
  36.961       0            0           0         
  37.088       0            0           0         
  37.857       0            0           0         
  38.638       0            0           0         
  38.311       0            0           0         
  37.238       0            0           0         
  36.149       0            0           0         
  36.221       0            0           0         
  37.184       0            0           0         
  38.197       0            0           0         
  38.044       0            0           0         
  37.822       0            0           0         
  37.738       0            0           0         
  38.231       0            0           0         
  36.37        0            0           0         
  34.88        0            0           0         
  37.606       0            0           0         
  38.678       0            0           0         
  39.351       0            0           0         
  40.663       0            0           0         
  39.369       0            0           0         
  37.901       0            0           0         
  38.663       0            0           0         
  39.16        0            0           0         
  39.391       0            0           0         
  39.104       0            0           0         
  37.304       0            0           0         
  36.131       0            0           0         
  38.065       0            0           0         
  39.365       0            0           0         
  39.876       0            0           0         
  38.783       0            0           0         
  39.425       0            0           0         
  39.865       0            0           0         
  38.488       0            0           0         
  38.3         0            0           0         
  38.945       0            0           0         
  40.842       0            0           0         
  40.511       0            0           0         
  39.614       0            0           0         
  38.766       0            0           0         
  40.355       0            0           0         
  41.528       0            0           0         
  40.356       0            0           0         
  38.796       0            0           0         
  37.683       0            0           0         
  37.759       0            0           0         
  35.996       0            0           0         
  35.376       0            0           0         
  38.052       0            0           0         
  40.179       0            0           0         
  41.649       0            0           0         
  42.018       0            0           0         
  41.108       0            0           0         
  39.547       0            0           0         
  37.213       0            0           0         
  38.777       0            0           0         
  40.729       0            0           0         
  42.018       0            0           0         
  41.683       0            0           0         
  40.955       0            0           0         
  40.031       0            0           0         
  39.899       0            0           0         
  40.011       0            0           0         
  40.32        0            0           0         
  38.555       0            0           0         
  37.36        0            0           0         
  37.684       0            0           0         
  37.497       0            0           0         
  38.141       0            0           0         
  40.269       0            0           0         
  37.856       0            0           0         
  36.632       0            0           0         
  38.26        0            0           0         
  38.054       0            0           0         
  38.041       0            0           0         
  38.67        0            0           0         
  38.958       0            0           0         
  39.456       0            0           0         
  40.322       0            0           0         
  39.244       0            0           0         
  38.525       0            0           0         
  38.608       0            0           0         
  37.912       0            0           0         
  37.135       0            0           0         
  36.346       0            0           0         
  36.545       0            0           0         
  38.036       0            0           0         
  41.146       0            0           0         
  40.449       0            0           0         
  40.115       0            0           0         
  40.613       0            0           0         
  39.916       0            0           0         
  39.331       0            0           0         
  38.981       0            0           0         
  39.592       0            0           0         
  40.083       0            0           0         
  40.365       0            0           0         
  39.275       0            0           0         
  39.286       0            0           0         
  40.663       0            0           0         
  39.56        0            0           0         
  39.494       0            0           0         
  40.705       0            0           0         
  39.85        0            0           0         
  38.551       0            0           0         
  36.831       0            0           0         
  36.237       0            0           0         
  35.815       0            0           0         
  35.555       0            0           0         
  37.948       0            0           0         
  39.557       0            0           0         
  40.331       0            0           0         
  39.08        0            0           0         
  38.484       0            0           0         
  38.544       0            0           0         
  38.596       0            0           0         
  37.993       0            0           0         
  36.819       0            0           0         
  39.668       0            0           0         
  40.469       0            0           0         
  39.395       0            0           0         
  39.589       0            0           0         
  39.729       0            0           0         
  39.804       0            0           0         
  39.429       0            0           0         
  39.787       0            0           0         
  40.716       0            0           0         
  39.928       0            0           0         
  40.364       0            0           0         
  41.894       0            0           0         
  44.659       0            0           0         
  43.671       0            0           0         
  39.809       0            0           0         
  39.094       0            0           0         
  38.122       0            0           0         
  36.939       0            0           0         
  35.658       0            0           0         
  37.729       0            0           0         
  42.089       0            0           0         
  42.975       0            0           0         
  42.816       0            0           0         
  41.789       0            0           0         
  39.645       0            0           0         
  40.059       0            0           0         
  41.964       0            0           0         
  40.421       0            0           0         
  39.021       0            0           0         
  37.882       0            0           0         
  38.28        0            0           0         
  37.713       0            0           0         
  36.798       0            0           0         
  38.424       0            0           0         
  40.84        0            0           0         
  43.342       0            0           0         
  42.528       0            0           0         
  42.285       0            0           0         
  42.367       0            0           0         
  42.242       0            0           0         
  42.263       0            0           0         
  42.072       0            0           0         
  39.853       0            0           0         
  39.677       0            0           0         
  40.301       0            0           0         
  38.531       0            0           0         
  39.16        0            0           0         
  40.685       0            0           0         
  39.592       0            0           0         
  38.87        0            0           0         
  38.504       0            0           0         
  38.987       0            0           0         
  39.157       0            0           0         
  39.053       0            0           0         
  38.369       0            0           0         
  38.592       0            0           0         
  39.163       0            0           0         
  39.218       0            0           0         
  40.548       0            0           0         
  41.724       0            0           0         
  39.354       0            0           0         
  38.076       0            0           0         
  37.638       0            0           0         
  38.648       0            0           0         
  38.598       0            0           0         
  38.893       0            0           0         
  42.572       0            0           0         
  42.599       0            0           0         
  41.372       0            0           0         
  41.379       0            0           0         
  41.186       0            0           0         
  41.041       0            0           0         
  41.389       0            0           0         
  41.468       0            0           0         
  41.415       0            0           0         
  41.272       0            0           0         
  41.419       0            0           0         
  41.096       0            0           0         
  38.808       0            0           0         
  36.822       0            0           0         
  35.818       0            0           0         
  37.631       0            0           0         
  39.628       0            0           0         
  40.838       0            0           0         
  39.417       0            0           0         
  40.107       0            0           0         
  40.975       0            0           0         
  40.271       0            0           0         
  40.107       0            0           0         
  40.242       0            0           0         
  40.732       0            0           0         
  39.867       0            0           0         
  39.117       0            0           0         
  39.815       0            0           0         
  39.841       0            0           0         
  39.696       0            0           0         
  39.617       0            0           0         
  40.844       0            0           0         
  41.65        0            0           0         
  40.489       0            0           0         
  40.919       0            0           0         
  41.427       0            0           0         
  41.107       0            0           0         
  41.072       0            0           0         
  41.6         0            0           0         
  43.259       0            0           0         
  41.708       0            0           0         
  40.295       0            0           0         
  40.91        0            0           0         
  40.712       0            0           0         
  40.775       0            0           0         
  41.792       0            0           0         
  40.684       0            0           0         
  40.001       0            0           0         
  41.14        0            0           0         
  40.169       0            0           0         
  39.758       0            0           0         
  41.315       0            0           0         
  40.123       0            0           0         
  38.775       0            0           0         
  38.139       0            0           0         
  38.534       0            0           0         
  39.583       0            0           0         
  41.5         0            0           0         
  42.525       0            0           0         
  43           0            0           0         
  42.764       0            0           0         
  41.608       0            0           0         
  40.989       0            0           0         
  41.544       0            0           0         
  41.818       0            0           0         
  41.516       0            0           0         
  40.328       0            0           0         
  39.663       0            0           0         
  39.651       0            0           0         
  40.571       0            0           0         
  41.085       0            0           0         
  40.929       0            0           0         
  39.814       0            0           0         
  39.892       0            0           0         
  40.278       0            0           0         
  40.919       0            0           0         
  41.337       0            0           0         
  41.531       0            0           0         
  41.435       0            0           0         
  41.329       0            0           0         
  41.089       0            0           0         
  40.662       0            0           0         
  41.785       0            0           0         
  42.058       0            0           0         
  41.002       0            0           0         
  40.875       0            0           0         
  40.634       0            0           0         
  40.153       0            0           0         
  42.72        0            0           0         
  43.119       0            0           0         
  40.524       0            0           0         
  41.051       0            0           0         
  41.332       0            0           0         
  41.097       0            0           0         
  40.564       0            0           0         
  39.769       0            0           0         
  38.679       0            0           0         
  39.202       0            0           0         
  39.066       0            0           0         
  38.104       0            0           0         
  39.459       0            0           0         
  40.342       0            0           0         
  40.624       0            0           0         
  40.402       0            0           0         
  40.525       0            0           0         
  41.029       0            0           0         
  41.141       0            0           0         
  40.961       0            0           0         
  40.485       0            0           0         
  40.599       0            0           0         
  40.173       0            0           0         
  39.21        0            0           0         
  40.174       0            0           0         
  40.099       0            0           0         
  39.043       0            0           0         
  40.088       0            0           0         
  41.012       0            0           0         
  41.81        0            0           0         
  41.923       0            0           0         
  41.758       0            0           0         
  41.383       0            0           0         
  42.561       0            0           0         
  42.453       0            0           0         
  41.236       0            0           0         
  40.488       0            0           0         
  40.908       0            0           0         
  42.223       0            0           0         
  41.453       0            0           0         
  41.47        0            0           0         
  42.041       0            0           0         
  40.966       0            0           0         
  40.383       0            0           0         
  40.314       0            0           0         
  42.131       0            0           0         
  42.026       0            0           0         
  40.586       0            0           0         
  41.066       0            0           0         
  41.164       0            0           0         
  40.994       0            0           0         
  41.017       0            0           0         
  40.25        0            0           0         
  39.27        0            0           0         
  42.056       0            0           0         
  42.92        0            0           0         
  42.447       0            0           0         
  41.94        0            0           0         
  41.604       0            0           0         
  41.468       0            0           0         
  42.087       0            0           0         
  41.708       0            0           0         
  40.743       0            0           0         
  40.273       0            0           0         
  39.954       0            0           0         
  39.816       0            0           0         
  40.322       0            0           0         
  40.202       0            0           0         
  39.829       0            0           0         
  40.322       0            0           0         
  40.343       0            0           0         
  40.23        0            0           0         
  41.032       0            0           0         
  42.036       0            0           0         
  43.008       0            0           0         
  43.113       0            0           0         
  42.944       0            0           0         
  42.46        0            0           0         
  41.046       0            0           0         
  40.168       0            0           0         
  39.845       0            0           0         
  40.961       0            0           0         
  40.467       0            0           0         
  39.673       0            0           0         
  41.424       0            0           0         
  41.244       0            0           0         
  40.764       0            0           0         
  43.283       0            0           0         
  44.298       0            0           0         
  44.157       0            0           0         
  42.031       0            0           0         
  41.773       0            0           0         
  42.005       0            0           0         
  40.752       0            0           0         
  40.092       0            0           0         
  39.613       0            0           0         
  38.828       0            0           0         
  39.996       0            0           0         
  41.607       0            0           0         
  41.811       0            0           0         
  41.825       0            0           0         
  41.885       0            0           0         
  42.392       0            0           0         
  42.922       0            0           0         
  43.496       0            0           0         
  44.188       0            0           0         
  42.42        0            0           0         
  40.561       0            0           0         
  41.387       0            0           0         
  41.013       0            0           0         
  40.403       0            0           0         
  40.391       0            0           0         
  43.296       0            0           0         
  45.631       0            0           0         
  43.295       0            0           0         
  42.96        0            0           0         
  43.199       0            0           0         
  43.213       0            0           0         
  42.828       0            0           0         
  41.631       0            0           0         
  38.541       0            0           0         
  37.878       0            0           0         
  38.65        0            0           0         
  41.303       0            0           0         
  42.713       0            0           0         
  43.653       0            0           0         
  44.297       0            0           0         
  44.535       0            0           0         
  43.936       0            0           0         
  41.567       0            0           0         
  40.484       0            0           0         
  40.728       0            0           0         
  43.303       0            0           0         
  43.228       0            0           0         
  42.059       0            0           0         
  39.884       0            0           0         
  40.341       0            0           0         
  40.701       0            0           0         
  39.534       0            0           0         
  40.353       0            0           0         
  41.649       0            0           0         
  43.033       0            0           0         
  43.445       0            0           0         
  43.452       0            0           0         
  43.049       0            0           0         
  42.578       0            0           0         
  42.546       0            0           0         
  43.392       0            0           0         
  42.426       0            0           0         
  41.778       0            0           0         
  42.341       0            0           0         
  42.515       0            0           0         
  42.569       0            0           0         
  42.53        0            0           0         
  43.721       0            0           0         
  44.178       0            0           0         
  43.018       0            0           0         
  41.969       0            0           0         
  41.005       0            0           0         
  40.157       0            0           0         
  41.459       0            0           0         
  42.296       0            0           0         
  41.897       0            0           0         
  43.19        0            0           0         
  43.738       0            0           0         
  42.783       0            0           0         
  42.181       0            0           0         
  41.856       0            0           0         
  41.886       0            0           0         
  40.103       0            0           0         
  39.924       0            0           0         
  42.369       0            0           0         
  43.639       0            0           0         
  44.203       0            0           0         
  43.934       0            0           0         
  42.845       0            0           0         
  42.163       0            0           0         
  42.136       0            0           0         
  40.335       0            0           0         
  39.663       0            0           0         
  40.662       0            0           0         
  40.763       0            0           0         
  40.958       0            0           0         
  41.352       0            0           0         
  42.742       0            0           0         
  43.036       0            0           0         
  41.908       0            0           0         
  40.581       0            0           0         
  40.627       0            0           0         
  42.32        0            0           0         
  43.288       0            0           0         
  43.451       0            0           0         
  42.723       0            0           0         
  43.037       0            0           0         
  43.252       0            0           0         
  43.317       0            0           0         
  41.163       0            0           0         
  40.331       0            0           0         
  40.981       0            0           0         
  41.849       0            0           0         
  42.188       0            0           0         
  41.971       0            0           0         
  42.514       0            0           0         
  42.5         0            0           0         
  41.921       0            0           0         
  43.489       0            0           0         
  43.443       0            0           0         
  41.825       0            0           0         
  40.85        0            0           0         
  40.881       0            0           0         
  41.819       0            0           0         
  40.237       0            0           0         
  39.923       0            0           0         
  40.767       0            0           0         
  41.538       0            0           0         
  41.628       0            0           0         
  41.132       0            0           0         
  41.181       0            0           0         
  41.389       0            0           0         
  41.755       0            0           0         
  42.587       0            0           0         
  42.799       0            0           0         
  42.426       0            0           0         
  40.738       0            0           0         
  40.629       0            0           0         
  41.794       0            0           0         
  43.079       0            0           0         
  43.324       0            0           0         
  42.725       0            0           0         
  41.596       0            0           0         
  41.741       0            0           0         
  42.819       0            0           0         
  43.619       0            0           0         
  44.152       0            0           0         
  44.351       0            0           0         
  43.019       0            0           0         
  42.666       0            0           0         
  42.959       0            0           0         
  42.86        0            0           0         
  43.224       0            0           0         
  43.682       0            0           0         
  42.171       0            0           0         
  41.712       0            0           0         
  41.899       0            0           0         
  41.726       0            0           0         
  40.959       0            0           0         
  39.89        0            0           0         
  39.368       0            0           0         
  40.685       0            0           0         
  42.883       0            0           0         
  43.377       0            0           0         
  43.294       0            0           0         
  42.869       0            0           0         
  42.429       0            0           0         
  42.935       0            0           0         
  43.856       0            0           0         
  44.03        0            0           0         
  43.517       0            0           0         
  42.968       0            0           0         
  44.361       0            0           0         
  45.138       0            0           0         
  45.285       0            0           0         
  43.81        0            0           0         
  42.316       0            0           0         
  41.408       0            0           0         
  43.491       0            0           0         
  44.057       0            0           0         
  43.688       0            0           0         
  42.434       0            0           0         
  42.588       0            0           0         
  42.784       0            0           0         
  40.175       0            0           0         
  40.141       0            0           0         
  41.336       0            0           0         
  42.762       0            0           0         
  41.409       0            0           0         
  39.469       0            0           0         
  40.076       0            0           0         
  41.039       0            0           0         
  41.882       0            0           0         
  41.693       0            0           0         
  42.57        0            0           0         
  43.419       0            0           0         
  42.597       0            0           0         
  43.394       0            0           0         
  44.344       0            0           0         
  43.625       0            0           0         
  43.668       0            0           0         
  43.843       0            0           0         
  43.508       0            0           0         
  42.275       0            0           0         
  41.044       0            0           0         
  40.837       0            0           0         
  41.112       0            0           0         
  41.436       0            0           0         
  41.406       0            0           0         
  42.248       0            0           0         
  43.149       0            0           0         
  43.386       0            0           0         
  43.373       0            0           0         
  43.783       0            0           0         
  45.586       0            0           0         
  45.147       0            0           0         
  44.063       0            0           0         
  43.055       0            0           0         
  43.833       0            0           0         
  44.652       0            0           0         
  44.265       0            0           0         
  43.062       0            0           0         
  42.076       0            0           0         
  42.17        0            0           0         
  41.474       0            0           0         
  40.879       0            0           0         
  41.006       0            0           0         
  41.193       0            0           0         
  41.586       0            0           0         
  42.41        0            0           0         
  43.073       0            0           0         
  43.677       0            0           0         
  44.236       0            0           0         
  44.797       0            0           0         
  44.781       0            0           0         
  43.549       0            0           0         
  42.71        0            0           0         
  42.726       0            0           0         
  44.307       0            0           0         
  43.824       0            0           0         
  42.843       0            0           0         
  41.69        0            0           0         
  41.147       0            0           0         
  40.838       0            0           0         
  40.754       0            0           0         
  41.759       0            0           0         
  42.165       0            0           0         
  41.138       0            0           0         
  42.995       0            0           0         
  44.148       0            0           0         
  43.243       0            0           0         
  43.15        0            0           0         
  43.133       0            0           0         
  43.033       0            0           0         
  42.983       0            0           0         
  43.308       0            0           0         
  44.238       0            0           0         
  44.705       0            0           0         
  44.662       0            0           0         
  43.911       0            0           0         
  43.413       0            0           0         
  43.764       0            0           0         
  45.36        0            0           0         
  45.243       0            0           0         
  44.492       0            0           0         
  43.085       0            0           0         
  41.079       0            0           0         
  39.999       0            0           0         
  40.322       0            0           0         
  41.413       0            0           0         
  42.319       0            0           0         
  42.874       0            0           0         
  43.146       0            0           0         
  43.243       0            0           0         
  43.14        0            0           0         
  43.222       0            0           0         
  43.523       0            0           0         
  44.087       0            0           0         
  43.222       0            0           0         
  43.276       0            0           0         
  44.582       0            0           0         
  44.378       0            0           0         
  43.518       0            0           0         
  41.963       0            0           0         
  42.873       0            0           0         
  43.459       0            0           0         
  43.542       0            0           0         
  43.647       0            0           0         
  43.004       0            0           0         
  41.518       0            0           0         
  42.043       0            0           0         
  42.46        0            0           0         
  42.703       0            0           0         
  43.451       0            0           0         
  43.766       0            0           0         
  43.616       0            0           0         
  44.882       0            0           0         
  46.011       0            0           0         
  46.987       0            0           0         
  46.355       0            0           0         
  45.161       0            0           0         
  43.423       0            0           0         
  42.977       0            0           0         
  43.044       0            0           0         
  43.593       0            0           0         
  43.794       0            0           0         
  43.979       0            0           0         
  44.125       0            0           0         
  43.361       0            0           0         
  43.354       0            0           0         
  44.006       0            0           0         
  44.192       0            0           0         
  43.681       0            0           0         
  42.651       0            0           0         
  43.562       0            0           0         
  44.39        0            0           0         
  45.091       0            0           0         
  44.645       0            0           0         
  44.866       0            0           0         
  45.616       0            0           0         
  46.2         0            0           0         
  45.505       0            0           0         
  43.896       0            0           0         
  43.533       0            0           0         
  44.135       0            0           0         
  45.295       0            0           0         
  44.272       0            0           0         
  44.281       0            0           0         
  44.977       0            0           0         
  44.907       0            0           0         
  43.928       0            0           0         
  42.432       0            0           0         
  42.222       0            0           0         
  42.832       0            0           0         
  43.863       0            0           0         
  43.593       0            0           0         
  43.558       0            0           0         
  43.622       0            0           0         
  43.214       0            0           0         
  43.129       0            0           0         
  43.186       0            0           0         
  42.763       0            0           0         
  41.887       0            0           0         
  40.901       0            0           0         
  41.125       0            0           0         
  42.62        0            0           0         
  44.39        0            0           0         
  42.964       0            0           0         
  43.157       0            0           0         
  44.063       0            0           0         
  43.614       0            0           0         
  43.247       0            0           0         
  42.941       0            0           0         
  42.723       0            0           0         
  42.229       0            0           0         
  41.824       0            0           0         
  42.709       0            0           0         
  43.223       0            0           0         
  43.727       0            0           0         
  45.159       0            0           0         
  44.989       0            0           0         
  44.215       0            0           0         
  44.361       0            0           0         
  44.494       0            0           0         
  44.51        0            0           0         
  44.021       0            0           0         
  43.672       0            0           0         
  43.514       0            0           0         
  43.903       0            0           0         
  44.178       0            0           0         
  44.227       0            0           0         
  43.557       0            0           0         
  43.69        0            0           0         
  44.175       0            0           0         
  44.697       0            0           0         
  43.834       0            0           0         
  42.952       0            0           0         
  44.092       0            0           0         
  44.624       0            0           0         
  44.592       0            0           0         
  43.415       0            0           0         
  44.158       0            0           0         
  45.117       0            0           0         
  44.37        0            0           0         
  43.922       0            0           0         
  43.967       0            0           0         
  45.242       0            0           0         
  44.841       0            0           0         
  44.126       0            0           0         
  44.233       0            0           0         
  43.496       0            0           0         
  42.996       0            0           0         
  44.015       0            0           0         
  43.676       0            0           0         
  43.198       0            0           0         
  43.545       0            0           0         
  43.172       0            0           0         
  43.19        0            0           0         
  44.851       0            0           0         
  45.952       0            0           0         
  46.239       0            0           0         
  44.848       0            0           0         
  44.667       0            0           0         
  44.684       0            0           0         
  44.362       0            0           0         
  43.39        0            0           0         
  42.667       0            0           0         
  42.944       0            0           0         
  43.508       0            0           0         
  43.923       0            0           0         
  43.827       0            0           0         
  44.427       0            0           0         
  44.896       0            0           0         
  44.707       0            0           0         
  43.792       0            0           0         
  42.966       0            0           0         
  42.677       0            0           0         
  43.097       0            0           0         
  43.137       0            0           0         
  42.092       0            0           0         
  42.364       0            0           0         
  42.434       0            0           0         
  41.586       0            0           0         
  43.433       0            0           0         
  45.013       0            0           0         
  45.121       0            0           0         
  43.961       0            0           0         
  42.986       0            0           0         
  42.764       0            0           0         
  43.627       0            0           0         
  44.475       0            0           0         
  44.98        0            0           0         
  44.294       0            0           0         
  43.287       0            0           0         
  42.046       0            0           0         
  41.907       0            0           0         
  42.969       0            0           0         
  45.748       0            0           0         
  44.945       0            0           0         
  43.865       0            0           0         
  43.105       0            0           0         
  43.724       0            0           0         
  44.315       0            0           0         
  44.603       0            0           0         
  44.85        0            0           0         
  45.127       0            0           0         
  45.455       0            0           0         
  44.743       0            0           0         
  44.202       0            0           0         
  44.058       0            0           0         
  43.635       0            0           0         
  43.769       0            0           0         
  44.713       0            0           0         
  44.191       0            0           0         
  43.75        0            0           0         
  43.583       0            0           0         
  42.655       0            0           0         
  42.607       0            0           0         
  43.771       0            0           0         
  43.226       0            0           0         
  43.342       0            0           0         
  44.424       0            0           0         
  44.083       0            0           0         
  44.69        0            0           0         
  46.543       0            0           0         
  46.276       0            0           0         
  45.024       0            0           0         
  42.728       0            0           0         
  43.877       0            0           0         
  45.023       0            0           0         
  46.023       0            0           0         
  45.474       0            0           0         
  45.251       0            0           0         
  45.434       0            0           0         
  46.287       0            0           0         
  46.588       0            0           0         
  46.289       0            0           0         
  42.75        0            0           0         
  41.496       0            0           0         
  42.627       0            0           0         
  46.246       0            0           0         
  47.974       0            0           0         
  47.806       0            0           0         
  46.275       0            0           0         
  45.122       0            0           0         
  44.341       0            0           0         
  43.971       0            0           0         
  43.835       0            0           0         
  43.914       0            0           0         
  43.848       0            0           0         
  43.802       0            0           0         
  43.809       0            0           0         
  44.928       0            0           0         
  45.521       0            0           0         
  45.617       0            0           0         
  44.797       0            0           0         
  44.682       0            0           0         
  45.157       0            0           0         
  45.52        0            0           0         
  45.773       0            0           0         
  45.865       0            0           0         
  44.728       0            0           0         
  45.027       0            0           0         
  46.362       0            0           0         
  46.24        0            0           0         
  45.117       0            0           0         
  43.346       0            0           0         
  43.059       0            0           0         
  43.603       0            0           0         
  44.774       0            0           0         
  46.126       0            0           0         
  46.55        0            0           0         
  46.253       0            0           0         
  45.335       0            0           0         
  44.818       0            0           0         
  44.621       0            0           0         
  44.845       0            0           0         
  45.563       0            0           0         
  46.481       0            0           0         
  46.294       0            0           0         
  45.974       0            0           0         
  45.726       0            0           0         
  46.708       0            0           0         
  45.767       0            0           0         
  43.937       0            0           0         
  44.349       0            0           0         
  44.705       0            0           0         
  44.951       0            0           0         
  44.681       0            0           0         
  46.04        0            0           0         
  47.681       0            0           0         
  45.151       0            0           0         
  46.178       0            0           0         
  48.414       0            0           0         
  46.048       0            0           0         
  43.938       0            0           0         
  42.619       0            0           0         
  44.894       0            0           0         
  45.414       0            0           0         
  45.007       0            0           0         
  44.533       0            0           0         
  44.566       0            0           0         
  44.996       0            0           0         
  46.13        0            0           0         
  45.898       0            0           0         
  45.322       0            0           0         
  46.208       0            0           0         
  46.67        0            0           0         
  46.664       0            0           0         
  45.476       0            0           0         
  45.051       0            0           0         
  45.179       0            0           0         
  46.177       0            0           0         
  45.57        0            0           0         
  44.458       0            0           0         
  44.085       0            0           0         
  45.001       0            0           0         
  46.064       0            0           0         
  45.682       0            0           0         
  45.597       0            0           0         
  45.671       0            0           0         
  45.884       0            0           0         
  45.897       0            0           0         
  45.884       0            0           0         
  46.046       0            0           0         
  45.526       0            0           0         
  45.141       0            0           0         
  46.004       0            0           0         
  46.318       0            0           0         
  46.261       0            0           0         
  45.65        0            0           0         
  46.869       0            0           0         
  47.801       0            0           0         
  46.059       0            0           0         
  45.514       0            0           0         
  45.205       0            0           0         
  44.472       0            0           0         
  43.757       0            0           0         
  43.807       0            0           0         
  45.924       0            0           0         
  46.635       0            0           0         
  47.089       0            0           0         
  47.95        0            0           0         
  47.508       0            0           0         
  46.495       0            0           0         
  44.965       0            0           0         
  45.626       0            0           0         
  46.866       0            0           0         
  48.093       0            0           0         
  48.152       0            0           0         
  47.658       0            0           0         
  46.573       0            0           0         
  46.003       0            0           0         
  45.626       0            0           0         
  45.399       0            0           0         
  46.367       0            0           0         
  46.879       0            0           0         
  45.825       0            0           0         
  45.756       0            0           0         
  45.738       0            0           0         
  45.386       0            0           0         
  47.567       0            0           0         
  48.652       0            0           0         
  46.526       0            0           0         
  46.24        0            0           0         
  45.693       0            0           0         
  43.968       0            0           0         
  45.221       0            0           0         
  46.319       0            0           0         
  46.139       0            0           0         
  46.5         0            0           0         
  46.734       0            0           0         
  46.578       0            0           0         
  46.856       0            0           0         
  47.291       0            0           0         
  47.874       0            0           0         
  47.348       0            0           0         
  47.092       0            0           0         
  47.556       0            0           0         
  47.342       0            0           0         
  46.74        0            0           0         
  45.662       0            0           0         
  46.605       0            0           0         
  47.073       0            0           0         
  46.409       0            0           0         
  45.072       0            0           0         
  44.658       0            0           0         
  45.742       0            0           0         
  47.352       0            0           0         
  48.101       0            0           0         
  47.524       0            0           0         
  48.281       0            0           0         
  47.71        0            0           0         
  45.103       0            0           0         
  45.087       0            0           0         
  45.173       0            0           0         
  45.097       0            0           0         
  46.146       0            0           0         
  46.973       0            0           0         
  47.399       0            0           0         
  46.199       0            0           0         
  45.736       0            0           0         
  46.343       0            0           0         
  46.04        0            0           0         
  45.536       0            0           0         
  44.848       0            0           0         
  45.323       0            0           0         
  45.259       0            0           0         
  44.49        0            0           0         
  46.42        0            0           0         
  46.968       0            0           0         
  45.814       0            0           0         
  46.104       0            0           0         
  46.156       0            0           0         
  45.894       0            0           0         
  46.109       0            0           0         
  46.865       0            0           0         
  48.191       0            0           0         
  48.726       0            0           0         
  48.125       0            0           0         
  46.358       0            0           0         
  47.373       0            0           0         
  48.598       0            0           0         
  50.009       0            0           0         
  48.755       0            0           0         
  47.526       0            0           0         
  46.347       0            0           0         
  47.545       0            0           0         
  47.552       0            0           0         
  46.458       0            0           0         
  46.276       0            0           0         
  46.545       0            0           0         
  47.182       0            0           0         
  46.368       0            0           0         
  46.032       0            0           0         
  46.152       0            0           0         
  47.279       0            0           0         
  47.54        0            0           0         
  47.07        0            0           0         
  46.701       0            0           0         
  47.599       0            0           0         
  49.349       0            0           0         
  47.654       0            0           0         
  46.494       0            0           0         
  45.785       0            0           0         
  45.468       0            0           0         
  44.769       0            0           0         
  43.973       0            0           0         
  45.845       0            0           0         
  46.457       0            0           0         
  46.181       0            0           0         
  46.514       0            0           0         
  45.994       0            0           0         
  44.961       0            0           0         
  45.011       0            0           0         
  45.438       0            0           0         
  46.017       0            0           0         
  45.536       0            0           0         
  45.543       0            0           0         
  45.95        0            0           0         
  46.995       0            0           0         
  47.223       0            0           0         
  47.049       0            0           0         
  47.935       0            0           0         
  47.835       0            0           0         
  47.135       0            0           0         
  46.572       0            0           0         
  45.726       0            0           0         
  44.803       0            0           0         
  44.549       0            0           0         
  45.229       0            0           0         
  46.36        0            0           0         
  46.875       0            0           0         
  46.723       0            0           0         
  46.473       0            0           0         
  47.905       0            0           0         
  48.771       0            0           0         
  48.85        0            0           0         
  46.254       0            0           0         
  46.561       0            0           0         
  48.161       0            0           0         
  48.545       0            0           0         
  47.406       0            0           0         
  45.963       0            0           0         
  46.839       0            0           0         
  47.378       0            0           0         
  47.749       0            0           0         
  48.109       0            0           0         
  48.756       0            0           0         
  48.982       0            0           0         
  46.756       0            0           0         
  45.026       0            0           0         
  43.921       0            0           0         
  44.489       0            0           0         
  45.488       0            0           0         
  46.429       0            0           0         
  46.393       0            0           0         
  47.32        0            0           0         
  48.448       0            0           0         
  48.814       0            0           0         
  49.294       0            0           0         
  49.361       0            0           0         
  47.779       0            0           0         
  45.899       0            0           0         
  44.857       0            0           0         
  47.09        0            0           0         
  47.795       0            0           0         
  47.504       0            0           0         
  45.807       0            0           0         
  46.143       0            0           0         
  47.049       0            0           0         
  47.48        0            0           0         
  48.476       0            0           0         
  49.436       0            0           0         
  49.711       0            0           0         
  48.779       0            0           0         
  47.959       0            0           0         
  48.596       0            0           0         
  48.738       0            0           0         
  48.219       0            0           0         
  46.303       0            0           0         
  46.261       0            0           0         
  46.65        0            0           0         
  46.703       0            0           0         
  47.353       0            0           0         
  48.118       0            0           0         
  48.743       0            0           0         
  48.655       0            0           0         
  47.929       0            0           0         
  46.123       0            0           0         
  46.68        0            0           0         
  47.419       0            0           0         
  47.158       0            0           0         
  47.186       0            0           0         
  47.253       0            0           0         
  47.253       0            0           0         
  47.391       0            0           0         
  46.768       0            0           0         
  44.424       0            0           0         
  45.678       0            0           0         
  47.155       0            0           0         
  47.452       0            0           0         
  49.136       0            0           0         
  50.627       0            0           0         
  51.153       0            0           0         
  49.562       0            0           0         
  48.297       0            0           0         
  48.464       0            0           0         
  48.039       0            0           0         
  47.638       0            0           0         
  47.487       0            0           0         
  46.914       0            0           0         
  47.241       0            0           0         
  49.32        0            0           0         
  49.032       0            0           0         
  48.817       0            0           0         
  49.388       0            0           0         
  49.681       0            0           0         
  49.57        0            0           0         
  48.849       0            0           0         
  47.672       0            0           0         
  47.61        0            0           0         
  49.452       0            0           0         
  50.138       0            0           0         
  50.385       0            0           0         
  50.176       0            0           0         
  48.382       0            0           0         
  47.181       0            0           0         
  47.158       0            0           0         
  48.102       0            0           0         
  49.331       0            0           0         
  50.824       0            0           0         
  50.468       0            0           0         
  49.586       0            0           0         
  48.219       0            0           0         
  48.202       0            0           0         
  47.469       0            0           0         
  45.596       0            0           0         
  47.135       0            0           0         
  48.54        0            0           0         
  49.413       0            0           0         
  50.813       0            0           0         
  50.925       0            0           0         
  49.345       0            0           0         
  50.024       0            0           0         
  49.847       0            0           0         
  48.445       0            0           0         
  48.849       0            0           0         
  49.262       0            0           0         
  49.576       0            0           0         
  49.041       0            0           0         
  48.654       0            0           0         
  48.48        0            0           0         
  47.607       0            0           0         
  46.847       0            0           0         
  46.238       0            0           0         
  45.545       0            0           0         
  45.914       0            0           0         
  47.435       0            0           0         
  48.194       0            0           0         
  48.68        0            0           0         
  48.894       0            0           0         
  49.941       0            0           0         
  50.781       0            0           0         
  51.404       0            0           0         
  49.063       0            0           0         
  48.337       0            0           0         
  49.17        0            0           0         
  47.665       0            0           0         
  47.349       0            0           0         
  48.156       0            0           0         
  48.753       0            0           0         
  48.82        0            0           0         
  48.39        0            0           0         
  47.587       0            0           0         
  48.665       0            0           0         
  51.315       0            0           0         
  51.248       0            0           0         
  51.239       0            0           0         
  51.27        0            0           0         
  51.047       0            0           0         
  49.942       0            0           0         
  48.277       0            0           0         
  49.838       0            0           0         
  51.08        0            0           0         
  51.85        0            0           0         
  49.188       0            0           0         
  48.576       0            0           0         
  49.606       0            0           0         
  51.31        0            0           0         
  50.773       0            0           0         
  48.829       0            0           0         
  50.316       0            0           0         
  49.918       0            0           0         
  48.33        0            0           0         
  48.711       0            0           0         
  49.17        0            0           0         
  49.621       0            0           0         
  49.437       0            0           0         
  48.171       0            0           0         
  46.591       0            0           0         
  48.786       0            0           0         
  50.903       0            0           0         
  52.76        0            0           0         
  52.892       0            0           0         
  52.259       0            0           0         
  51.059       0            0           0         
  49.233       0            0           0         
  50.006       0            0           0         
  51.921       0            0           0         
  50.683       0            0           0         
  49.144       0            0           0         
  47.802       0            0           0         
  48.895       0            0           0         
  49.403       0            0           0         
  49.559       0            0           0         
  49.601       0            0           0         
  49.332       0            0           0         
  48.738       0            0           0         
  47.265       0            0           0         
  48.537       0            0           0         
  50.626       0            0           0         
  49.294       0            0           0         
  49.552       0            0           0         
  50.595       0            0           0         
  51.491       0            0           0         
  51.546       0            0           0         
  51.1         0            0           0         
  50.237       0            0           0         
  49.808       0            0           0         
  49.764       0            0           0         
  50.514       0            0           0         
  51.57        0            0           0         
  52.183       0            0           0         
  50.322       0            0           0         
  49.389       0            0           0         
  49.13        0            0           0         
  49.945       0            0           0         
  49.948       0            0           0         
  49.872       0            0           0         
  50.814       0            0           0         
  51.59        0            0           0         
  51.66        0            0           0         
  49.396       0            0           0         
  50.089       0            0           0         
  51.402       0            0           0         
  50.854       0            0           0         
  50.226       0            0           0         
  49.407       0            0           0         
  48.055       0            0           0         
  49.664       0            0           0         
  51.684       0            0           0         
  51.629       0            0           0         
  51.941       0            0           0         
  51.686       0            0           0         
  49.333       0            0           0         
  48.346       0            0           0         
  48.172       0            0           0         
  49.05        0            0           0         
  50.552       0            0           0         
  51.943       0            0           0         
  52.478       0            0           0         
  51.204       0            0           0         
  49.866       0            0           0         
  49.807       0            0           0         
  50.116       0            0           0         
  50.767       0            0           0         
  52.025       0            0           0         
  53.212       0            0           0         
  53.551       0            0           0         
  51.849       0            0           0         
  51.487       0            0           0         
  51.472       0            0           0         
  51.45        0            0           0         
  51.464       0            0           0         
  51.206       0            0           0         
  50.312       0            0           0         
  50.33        0            0           0         
  50.853       0            0           0         
  52.014       0            0           0         
  51.682       0            0           0         
  50.872       0            0           0         
  49.755       0            0           0         
  50.486       0            0           0         
  51.272       0            0           0         
  51.383       0            0           0         
  51.083       0            0           0         
  50.772       0            0           0         
  50.6         0            0           0         
  50.928       0            0           0         
  50.686       0            0           0         
  49.194       0            0           0         
  50.571       0            0           0         
  51.988       0            0           0         
  52.562       0            0           0         
  51.471       0            0           0         
  50.997       0            0           0         
  52.086       0            0           0         
  51.866       0            0           0         
  51.616       0            0           0         
  51.654       0            0           0         
  49.987       0            0           0         
  49.239       0            0           0         
  50.39        0            0           0         
  51.124       0            0           0         
  51.272       0            0           0         
  50.582       0            0           0         
  50.74        0            0           0         
  51.246       0            0           0         
  52.124       0            0           0         
  53.216       0            0           0         
  53.729       0            0           0         
  53.354       0            0           0         
  51.666       0            0           0         
  51.392       0            0           0         
  53.321       0            0           0         
  52.299       0            0           0         
  52.098       0            0           0         
  53.397       0            0           0         
  54.973       0            0           0         
  55.545       0            0           0         
  54.753       0            0           0         
  52.16        0            0           0         
  50.759       0            0           0         
  51.059       0            0           0         
  49.959       0            0           0         
  49.615       0            0           0         
  50.322       0            0           0         
  51.435       0            0           0         
  52.371       0            0           0         
  53.066       0            0           0         
  52.427       0            0           0         
  51.879       0            0           0         
  51.505       0            0           0         
  51.466       0            0           0         
  50.671       0            0           0         
  49.011       0            0           0         
  49.917       0            0           0         
  50.589       0            0           0         
  50.933       0            0           0         
  49.682       0            0           0         
  49.978       0            0           0         
  51.937       0            0           0         
  50.42        0            0           0         
  50.208       0            0           0         
  51.36        0            0           0         
  52.089       0            0           0         
  53.074       0            0           0         
  54.292       0            0           0         
  53.113       0            0           0         
  52.814       0            0           0         
  53.317       0            0           0         
  51.195       0            0           0         
  49.782       0            0           0         
  49.076       0            0           0         
  50.495       0            0           0         
  51.43        0            0           0         
  51.955       0            0           0         
  53.124       0            0           0         
  53.057       0            0           0         
  51.933       0            0           0         
  51.104       0            0           0         
  51.007       0            0           0         
  51.438       0            0           0         
  50.168       0            0           0         
  49.799       0            0           0         
  50.21        0            0           0         
  51.473       0            0           0         
  51.857       0            0           0         
  51.552       0            0           0         
  51.244       0            0           0         
  52.078       0            0           0         
  53.631       0            0           0         
  53.323       0            0           0         
  52.605       0            0           0         
  51.685       0            0           0         
  51.889       0            0           0         
  51.339       0            0           0         
  50.201       0            0           0         
  48.506       0            0           0         
  49.212       0            0           0         
  51.392       0            0           0         
  51.99        0            0           0         
  52.714       0            0           0         
  53.282       0            0           0         
  51.825       0            0           0         
  51.183       0            0           0         
  51.32        0            0           0         
  53.458       0            0           0         
  52.823       0            0           0         
  51.16        0            0           0         
  54.398       0            0           0         
  54.759       0            0           0         
  53.345       0            0           0         
  51.54        0            0           0         
  50.864       0            0           0         
  50.894       0            0           0         
  51.278       0            0           0         
  50.177       0            0           0         
  48.701       0            0           0         
  49.829       0            0           0         
  50.57        0            0           0         
  51.102       0            0           0         
  51.632       0            0           0         
  52.571       0            0           0         
  53.481       0            0           0         
  53.159       0            0           0         
  53.401       0            0           0         
  53.57        0            0           0         
  52.036       0            0           0         
  52.565       0            0           0         
  53.684       0            0           0         
  52.983       0            0           0         
  52.242       0            0           0         
  51.889       0            0           0         
  53.283       0            0           0         
  53.984       0            0           0         
  54.005       0            0           0         
  52.503       0            0           0         
  52.248       0            0           0         
  52.396       0            0           0         
  52.036       0            0           0         
  52.591       0            0           0         
  52.989       0            0           0         
  51.421       0            0           0         
  51.391       0            0           0         
  51.808       0            0           0         
  51.661       0            0           0         
  52.665       0            0           0         
  54.196       0            0           0         
  56.039       0            0           0         
  54.895       0            0           0         
  53.472       0            0           0         
  54.635       0            0           0         
  54.521       0            0           0         
  53.868       0            0           0         
  52.923       0            0           0         
  52.955       0            0           0         
  52.943       0            0           0         
  51.841       0            0           0         
  51.871       0            0           0         
  52.301       0            0           0         
  52.835       0            0           0         
  52.777       0            0           0         
  53.147       0            0           0         
  55.156       0            0           0         
  54.38        0            0           0         
  52.973       0            0           0         
  52.025       0            0           0         
  52.193       0            0           0         
  52.504       0            0           0         
  52.408       0            0           0         
  51.898       0            0           0         
  51.579       0            0           0         
  51.974       0            0           0         
  51.863       0            0           0         
  51.438       0            0           0         
  50.585       0            0           0         
  51.956       0            0           0         
  53.411       0            0           0         
  53.876       0            0           0         
  53.047       0            0           0         
  52.575       0            0           0         
  53.486       0            0           0         
  53.792       0            0           0         
  53.445       0            0           0         
  52.025       0            0           0         
  52.656       0            0           0         
  53.797       0            0           0         
  55.129       0            0           0         
  54.589       0            0           0         
  53.627       0            0           0         
  52.535       0            0           0         
  50.454       0            0           0         
  50.028       0            0           0         
  52.959       0            0           0         
  56.188       0            0           0         
  56.942       0            0           0         
  53.227       0            0           0         
  52.16        0            0           0         
  52.348       0            0           0         
  53.975       0            0           0         
  52.91        0            0           0         
  52.128       0            0           0         
  52.454       0            0           0         
  53.036       0            0           0         
  53.404       0            0           0         
  53.378       0            0           0         
  52.866       0            0           0         
  53.217       0            0           0         
  54.987       0            0           0         
  55.251       0            0           0         
  55.034       0            0           0         
  54.356       0            0           0         
  54.624       0            0           0         
  54.812       0            0           0         
  54.742       0            0           0         
  54.158       0            0           0         
  54.305       0            0           0         
  55.534       0            0           0         
  55.733       0            0           0         
  55.951       0            0           0         
  56.309       0            0           0         
  55.388       0            0           0         
  54.043       0            0           0         
  52.269       0            0           0         
  53.715       0            0           0         
  54.799       0            0           0         
  55.167       0            0           0         
  54.138       0            0           0         
  53.16        0            0           0         
  52.34        0            0           0         
  54.546       0            0           0         
  55.643       0            0           0         
  55.27        0            0           0         
  54.647       0            0           0         
  54.296       0            0           0         
  54.266       0            0           0         
  53.56        0            0           0         
  52.92        0            0           0         
  52.374       0            0           0         
  53.694       0            0           0         
  54.692       0            0           0         
  55.308       0            0           0         
  56.211       0            0           0         
  55.33        0            0           0         
  52.607       0            0           0         
  51.322       0            0           0         
  51.915       0            0           0         
  54.363       0            0           0         
  54.22        0            0           0         
  53.4         0            0           0         
  51.975       0            0           0         
  53.915       0            0           0         
  54.768       0            0           0         
  54.59        0            0           0         
  53.573       0            0           0         
  52.876       0            0           0         
  52.554       0            0           0         
  55.007       0            0           0         
  56.456       0            0           0         
  56.911       0            0           0         
  54.418       0            0           0         
  52.757       0            0           0         
  51.911       0            0           0         
  53.41        0            0           0         
  54.221       0            0           0         
  54.428       0            0           0         
  53.915       0            0           0         
  53.738       0            0           0         
  53.803       0            0           0         
  53.498       0            0           0         
  52.612       0            0           0         
  51.48        0            0           0         
  52.945       0            0           0         
  53.494       0            0           0         
  53.441       0            0           0         
  54.269       0            0           0         
  55.196       0            0           0         
  56.032       0            0           0         
  55.16        0            0           0         
  55.054       0            0           0         
  55.348       0            0           0         
  54.412       0            0           0         
  53.881       0            0           0         
  53.505       0            0           0         
  52.118       0            0           0         
  52.161       0            0           0         
  53.144       0            0           0         
  54.274       0            0           0         
  54.625       0            0           0         
  54.472       0            0           0         
  54.193       0            0           0         
  53.232       0            0           0         
  52.177       0            0           0         
  53.262       0            0           0         
  53.354       0            0           0         
  52.965       0            0           0         
  53.177       0            0           0         
  53.881       0            0           0         
  54.746       0            0           0         
  54.929       0            0           0         
  55.242       0            0           0         
  55.314       0            0           0         
  53.663       0            0           0         
  53.199       0            0           0         
  53.437       0            0           0         
  54.106       0            0           0         
  54.37        0            0           0         
  54.496       0            0           0         
  54.937       0            0           0         
  55.431       0            0           0         
  55.58        0            0           0         
  54.02        0            0           0         
  53.855       0            0           0         
  54.654       0            0           0         
  56.827       0            0           0         
  56.117       0            0           0         
  54.344       0            0           0         
  53.529       0            0           0         
  55.192       0            0           0         
  57.817       0            0           0         
  60.018       0            0           0         
  59.575       0            0           0         
  58.051       0            0           0         
  56.581       0            0           0         
  54.753       0            0           0         
  53.352       0            0           0         
  53.98        0            0           0         
  54.433       0            0           0         
  54.917       0            0           0         
  55.727       0            0           0         
  55.864       0            0           0         
  55.544       0            0           0         
  54.542       0            0           0         
  54.567       0            0           0         
  54.761       0            0           0         
  54.358       0            0           0         
  54.972       0            0           0         
  55.751       0            0           0         
  55.999       0            0           0         
  55.632       0            0           0         
  54.812       0            0           0         
  53.264       0            0           0         
  53.593       0            0           0         
  54.522       0            0           0         
  55.505       0            0           0         
  55.65        0            0           0         
  55.566       0            0           0         
  55.523       0            0           0         
  55.5         0            0           0         
  55.334       0            0           0         
  54.799       0            0           0         
  56.298       0            0           0         
  57.577       0            0           0         
  57.009       0            0           0         
  56.713       0            0           0         
  56.101       0            0           0         
  54.593       0            0           0         
  54.939       0            0           0         
  55.521       0            0           0         
  55.633       0            0           0         
  56.568       0            0           0         
  57.338       0            0           0         
  57.349       0            0           0         
  55.914       0            0           0         
  54.948       0            0           0         
  55.601       0            0           0         
  56.309       0            0           0         
  57.032       0            0           0         
  57.761       0            0           0         
  57.338       0            0           0         
  55.892       0            0           0         
  52.907       0            0           0         
  53.949       0            0           0         
  55.747       0            0           0         
  57.591       0            0           0         
  57.578       0            0           0         
  57.403       0            0           0         
  57.499       0            0           0         
  57.544       0            0           0         
  57.299       0            0           0         
  56.568       0            0           0         
  55.157       0            0           0         
  55.153       0            0           0         
  57.655       0            0           0         
  56.449       0            0           0         
  55.981       0            0           0         
  57.517       0            0           0         
  56.289       0            0           0         
  55.268       0            0           0         
  55.109       0            0           0         
  55.826       0            0           0         
  56.28        0            0           0         
  56.187       0            0           0         
  55.538       0            0           0         
  55.718       0            0           0         
  57.185       0            0           0         
  58.276       0            0           0         
  59.037       0            0           0         
  59.384       0            0           0         
  56.636       0            0           0         
  54.158       0            0           0         
  52.407       0            0           0         
  54.384       0            0           0         
  55.931       0            0           0         
  56.539       0            0           0         
  56.651       0            0           0         
  56.088       0            0           0         
  54.713       0            0           0         
  55.119       0            0           0         
  56.347       0            0           0         
  58.457       0            0           0         
  57.871       0            0           0         
  57.211       0            0           0         
  56.617       0            0           0         
  55.864       0            0           0         
  57.066       0            0           0         
  60.516       0            0           0         
  58.156       0            0           0         
  57.263       0            0           0         
  58.194       0            0           0         
  57.074       0            0           0         
  56.59        0            0           0         
  56.839       0            0           0         
  57.093       0            0           0         
  56.547       0            0           0         
  55.168       0            0           0         
  55.662       0            0           0         
  55.101       0            0           0         
  53.475       0            0           0         
  53.27        0            0           0         
  52.978       0            0           0         
  52.636       0            0           0         
  55.411       0            0           0         
  57.603       0            0           0         
  59.19        0            0           0         
  57.991       0            0           0         
  56.659       0            0           0         
  55.284       0            0           0         
  56.712       0            0           0         
  57.513       0            0           0         
  57.748       0            0           0         
  57.598       0            0           0         
  57.531       0            0           0         
  57.538       0            0           0         
  57.582       0            0           0         
  57.314       0            0           0         
  56.938       0            0           0         
  59.268       0            0           0         
  58.853       0            0           0         
  56.586       0            0           0         
  59.541       0            0           0         
  60.654       0            0           0         
  60.117       0            0           0         
  56.448       0            0           0         
  54.976       0            0           0         
  55.228       0            0           0         
  56.506       0            0           0         
  55.909       0            0           0         
  54.204       0            0           0         
  55.111       0            0           0         
  55.497       0            0           0         
  55.436       0            0           0         
  54.555       0            0           0         
  55.537       0            0           0         
  57.437       0            0           0         
  56.347       0            0           0         
  56.07        0            0           0         
  56.613       0            0           0         
  59.516       0            0           0         
  59.136       0            0           0         
  56.887       0            0           0         
  56.095       0            0           0         
  56.701       0            0           0         
  57.97        0            0           0         
  57.958       0            0           0         
  56.672       0            0           0         
  54.987       0            0           0         
  55.538       0            0           0         
  56.113       0            0           0         
  56.694       0            0           0         
  57.231       0            0           0         
  58.61        0            0           0         
  59.949       0            0           0         
  58.481       0            0           0         
  56.91        0            0           0         
  55.672       0            0           0         
  56.484       0            0           0         
  57.428       0            0           0         
  58.035       0            0           0         
  56.639       0            0           0         
  56.715       0            0           0         
  57.527       0            0           0         
  58.416       0            0           0         
  58.621       0            0           0         
  58.247       0            0           0         
  56.735       0            0           0         
  57.135       0            0           0         
  58.189       0            0           0         
  58.339       0            0           0         
  57.88        0            0           0         
  57.305       0            0           0         
  57.33        0            0           0         
  56.528       0            0           0         
  56.265       0            0           0         
  59.364       0            0           0         
  59.188       0            0           0         
  57.811       0            0           0         
  56.866       0            0           0         
  57.634       0            0           0         
  58.486       0            0           0         
  57.345       0            0           0         
  57.932       0            0           0         
  58.911       0            0           0         
  59.067       0            0           0         
  57.295       0            0           0         
  55.695       0            0           0         
  56.792       0            0           0         
  57.044       0            0           0         
  57.419       0            0           0         
  59.033       0            0           0         
  59.258       0            0           0         
  59.144       0            0           0         
  59.362       0            0           0         
  59.265       0            0           0         
  59.59        0            0           0         
  61.351       0            0           0         
  61.464       0            0           0         
  61.234       0            0           0         
  61.394       0            0           0         
  60.305       0            0           0         
  58.977       0            0           0         
  57.943       0            0           0         
  58.629       0            0           0         
  59.482       0            0           0         
  59.611       0            0           0         
  60.968       0            0           0         
  62.01        0            0           0         
  61.575       0            0           0         
  60.897       0            0           0         
  60.068       0            0           0         
  59.03        0            0           0         
  59.451       0            0           0         
  59.632       0            0           0         
  58.561       0            0           0         
  58.672       0            0           0         
  59.458       0            0           0         
  61.114       0            0           0         
  59.616       0            0           0         
  58.34        0            0           0         
  58.829       0            0           0         
  59.642       0            0           0         
  59.277       0            0           0         
  56.506       0            0           0         
  57.222       0            0           0         
  58.36        0            0           0         
  59.086       0            0           0         
  57.977       0            0           0         
  57.215       0            0           0         
  57.653       0            0           0         
  57.868       0            0           0         
  57.645       0            0           0         
  56.725       0            0           0         
  58.304       0            0           0         
  59.805       0            0           0         
  60.542       0            0           0         
  60.502       0            0           0         
  60.073       0            0           0         
  59.19        0            0           0         
  58.706       0            0           0         
  58.075       0            0           0         
  57.134       0            0           0         
  57.471       0            0           0         
  57.908       0            0           0         
  58.267       0            0           0         
  56.421       0            0           0         
  54.949       0            0           0         
  54.373       0            0           0         
  55.292       0            0           0         
  56.892       0            0           0         
  59.244       0            0           0         
  58.204       0            0           0         
  57.446       0            0           0         
  57.485       0            0           0         
  58.847       0            0           0         
  59.598       0            0           0         
  59.403       0            0           0         
  58.239       0            0           0         
  57.757       0            0           0         
  58.231       0            0           0         
  58.336       0            0           0         
  58.096       0            0           0         
  57.456       0            0           0         
  56.458       0            0           0         
  57.042       0            0           0         
  59.537       0            0           0         
  61.125       0            0           0         
  61.41        0            0           0         
  60.233       0            0           0         
  59.92        0            0           0         
  59.55        0            0           0         
  59.084       0            0           0         
  58.684       0            0           0         
  59.198       0            0           0         
  60.7         0            0           0         
  60.866       0            0           0         
  60.997       0            0           0         
  61.113       0            0           0         
  59.204       0            0           0         
  58.787       0            0           0         
  59.894       0            0           0         
  60.109       0            0           0         
  61.079       0            0           0         
  62.752       0            0           0         
  60.167       0            0           0         
  58.054       0            0           0         
  56.458       0            0           0         
  58.884       0            0           0         
  60.536       0            0           0         
  61.439       0            0           0         
  60.826       0            0           0         
  59.397       0            0           0         
  57.346       0            0           0         
  58.246       0            0           0         
  59.237       0            0           0         
  60.221       0            0           0         
  59.248       0            0           0         
  60.205       0            0           0         
  62.616       0            0           0         
  62.224       0            0           0         
  61.293       0            0           0         
  59.989       0            0           0         
  59.659       0            0           0         
  59.513       0            0           0         
  59.572       0            0           0         
  60.49        0            0           0         
  59.825       0            0           0         
  58.195       0            0           0         
  59.382       0            0           0         
  59.73        0            0           0         
  59.389       0            0           0         
  58.17        0            0           0         
  58.476       0            0           0         
  59.734       0            0           0         
  59.779       0            0           0         
  60.73        0            0           0         
  61.887       0            0           0         
  59.317       0            0           0         
  58.252       0            0           0         
  58.433       0            0           0         
  60.757       0            0           0         
  61.295       0            0           0         
  60.767       0            0           0         
  60.755       0            0           0         
  59.383       0            0           0         
  57.694       0            0           0         
  59.644       0            0           0         
  60.095       0            0           0         
  59.708       0            0           0         
  59.64        0            0           0         
  60.963       0            0           0         
  62.637       0            0           0         
  61.612       0            0           0         
  61.633       0            0           0         
  62.188       0            0           0         
  62.502       0            0           0         
  61.235       0            0           0         
  59.627       0            0           0         
  60.693       0            0           0         
  60.968       0            0           0         
  60.698       0            0           0         
  59.73        0            0           0         
  59.761       0            0           0         
  59.867       0            0           0         
  57.979       0            0           0         
  58.107       0            0           0         
  59.162       0            0           0         
  60.073       0            0           0         
  59.929       0            0           0         
  59.256       0            0           0         
  58.389       0            0           0         
  59.731       0            0           0         
  61.624       0            0           0         
  61.807       0            0           0         
  61.099       0            0           0         
  60.382       0            0           0         
  61.083       0            0           0         
  60.605       0            0           0         
  59.751       0            0           0         
  59.275       0            0           0         
  59.242       0            0           0         
  59.141       0            0           0         
  58.192       0            0           0         
  59.484       0            0           0         
  60.947       0            0           0         
  60.177       0            0           0         
  60.52        0            0           0         
  61.177       0            0           0         
  61.559       0            0           0         
  61.804       0            0           0         
  61.541       0            0           0         
  59.879       0            0           0         
  59.467       0            0           0         
  60.002       0            0           0         
  62.087       0            0           0         
  61.193       0            0           0         
  59.761       0            0           0         
  59.447       0            0           0         
  58.654       0            0           0         
  57.768       0            0           0         
  57.02        0            0           0         
  57.748       0            0           0         
  58.563       0            0           0         
  58.512       0            0           0         
  58.148       0            0           0         
  58.513       0            0           0         
  60.881       0            0           0         
  60.495       0            0           0         
  59.67        0            0           0         
  59.509       0            0           0         
  60.872       0            0           0         
  62.354       0            0           0         
  63.245       0            0           0         
  62.175       0            0           0         
  61.154       0            0           0         
  61.25        0            0           0         
  60.455       0            0           0         
  60.004       0            0           0         
  60.695       0            0           0         
  62.405       0            0           0         
  63.18        0            0           0         
  61.617       0            0           0         
  61.494       0            0           0         
  61.472       0            0           0         
  61.085       0            0           0         
  61.536       0            0           0         
  62.124       0            0           0         
  62.676       0            0           0         
  63.194       0            0           0         
  63.117       0            0           0         
  61.966       0            0           0         
  60.339       0            0           0         
  59.749       0            0           0         
  61.119       0            0           0         
  61.247       0            0           0         
  61.568       0            0           0         
  62.54        0            0           0         
  61.886       0            0           0         
  62.09        0            0           0         
  64.075       0            0           0         
  64.857       0            0           0         
  64.969       0            0           0         
  64.273       0            0           0         
  63.646       0            0           0         
  63.248       0            0           0         
  63.188       0            0           0         
  63.432       0            0           0         
  63.279       0            0           0         
  62.492       0            0           0         
  62.287       0            0           0         
  62.007       0            0           0         
  61.536       0            0           0         
  61.679       0            0           0         
  62.357       0            0           0         
  63.697       0            0           0         
  62.923       0            0           0         
  61.903       0            0           0         
  60.785       0            0           0         
  60.249       0            0           0         
  59.785       0            0           0         
  59.36        0            0           0         
  60.691       0            0           0         
  61.423       0            0           0         
  61.271       0            0           0         
  60.817       0            0           0         
  60.35        0            0           0         
  59.886       0            0           0         
  62.529       0            0           0         
  63.753       0            0           0         
  63.162       0            0           0         
  62.163       0            0           0         
  60.7         0            0           0         
  58.728       0            0           0         
  59.537       0            0           0         
  60.608       0            0           0         
  61.884       0            0           0         
  61.904       0            0           0         
  61.585       0            0           0         
  60.931       0            0           0         
  62.671       0            0           0         
  64.075       0            0           0         
  65.114       0            0           0         
  63.396       0            0           0         
  62.578       0            0           0         
  62.655       0            0           0         
  63.02        0            0           0         
  62.734       0            0           0         
  61.846       0            0           0         
  62.481       0            0           0         
  62.518       0            0           0         
  61.998       0            0           0         
  61.396       0            0           0         
  60.963       0            0           0         
  60.73        0            0           0         
  62.009       0            0           0         
  63.947       0            0           0         
  66.33        0            0           0         
  65.639       0            0           0         
  65.776       0            0           0         
  66.565       0            0           0         
  66.499       0            0           0         
  65.456       0            0           0         
  63.604       0            0           0         
  61.48        0            0           0         
  60.95        0            0           0         
  61.69        0            0           0         
  62.725       0            0           0         
  63.016       0            0           0         
  62.729       0            0           0         
  62.253       0            0           0         
  63.089       0            0           0         
  64.795       0            0           0         
  65.461       0            0           0         
  65.179       0            0           0         
  64.221       0            0           0         
  63.208       0            0           0         
  62.984       0            0           0         
  63.214       0            0           0         
  62.633       0            0           0         
  62.168       0            0           0         
  62.022       0            0           0         
  63.932       0            0           0         
  63.764       0            0           0         
  62.3         0            0           0         
  61.101       0            0           0         
  61.31        0            0           0         
  62.304       0            0           0         
  62.683       0            0           0         
  63.166       0            0           0         
  63.607       0            0           0         
  63.344       0            0           0         
  63.89        0            0           0         
  64.781       0            0           0         
  64.912       0            0           0         
  65.123       0            0           0         
  64.958       0            0           0         
  62.35        0            0           0         
  62.633       0            0           0         
  63.904       0            0           0         
  62.1         0            0           0         
  62.886       0            0           0         
  64.468       0            0           0         
  63.263       0            0           0         
  63.185       0            0           0         
  63.545       0            0           0         
  63.313       0            0           0         
  62.919       0            0           0         
  62.604       0            0           0         
  63.008       0            0           0         
  63.023       0            0           0         
  62.951       0            0           0         
  63.287       0            0           0         
  63.821       0            0           0         
  64.114       0            0           0         
  63.055       0            0           0         
  62.444       0            0           0         
  61.918       0            0           0         
  60.979       0            0           0         
  61.523       0            0           0         
  62.33        0            0           0         
  61.848       0            0           0         
  61.693       0            0           0         
  61.772       0            0           0         
  62.225       0            0           0         
  61.326       0            0           0         
  60.477       0            0           0         
  61.529       0            0           0         
  62.136       0            0           0         
  62.101       0            0           0         
  60.518       0            0           0         
  62.623       0            0           0         
  64.232       0            0           0         
  60.37        0            0           0         
  60.562       0            0           0         
  62.341       0            0           0         
  64.802       0            0           0         
  63.72        0            0           0         
  61.962       0            0           0         
  61.487       0            0           0         
  61.928       0            0           0         
  62.654       0            0           0         
  63.396       0            0           0         
  64.243       0            0           0         
  64.397       0            0           0         
  62.673       0            0           0         
  62.209       0            0           0         
  62.327       0            0           0         
  63.024       0            0           0         
  63.335       0            0           0         
  63.833       0            0           0         
  65.022       0            0           0         
  63.985       0            0           0         
  62.996       0            0           0         
  63.399       0            0           0         
  63.902       0            0           0         
  63.658       0            0           0         
  61.709       0            0           0         
  60.728       0            0           0         
  61.045       0            0           0         
  63.66        0            0           0         
  65.234       0            0           0         
  65.566       0            0           0         
  63.809       0            0           0         
  62.34        0            0           0         
  62.031       0            0           0         
  63.9         0            0           0         
  63.378       0            0           0         
  62.771       0            0           0         
  62.864       0            0           0         
  61.651       0            0           0         
  61.662       0            0           0         
  64.35        0            0           0         
  64.718       0            0           0         
  64.973       0            0           0         
  65.718       0            0           0         
  64.382       0            0           0         
  63.391       0            0           0         
  63.547       0            0           0         
  64.779       0            0           0         
  65.675       0            0           0         
  65.758       0            0           0         
  65.816       0            0           0         
  65.994       0            0           0         
  66.366       0            0           0         
  65.167       0            0           0         
  64.432       0            0           0         
  64.715       0            0           0         
  65.305       0            0           0         
  65.237       0            0           0         
  64.139       0            0           0         
  64.716       0            0           0         
  64.71        0            0           0         
  63.616       0            0           0         
  64.112       0            0           0         
  64.68        0            0           0         
  65.139       0            0           0         
  64.445       0            0           0         
  63.488       0            0           0         
  62.305       0            0           0         
  65.13        0            0           0         
  66.895       0            0           0         
  66.893       0            0           0         
  65.538       0            0           0         
  64.628       0            0           0         
  64.386       0            0           0         
  64.245       0            0           0         
  64.772       0            0           0         
  66.104       0            0           0         
  64.627       0            0           0         
  64.208       0            0           0         
  65.188       0            0           0         
  64.333       0            0           0         
  63.964       0            0           0         
  64.229       0            0           0         
  62.84        0            0           0         
  62.788       0            0           0         
  64.262       0            0           0         
  63.156       0            0           0         
  63.644       0            0           0         
  65.889       0            0           0         
  64.499       0            0           0         
  63.968       0            0           0         
  64.367       0            0           0         
  64.28        0            0           0         
  64.863       0            0           0         
  66.103       0            0           0         
  64.352       0            0           0         
  63.717       0            0           0         
  64.142       0            0           0         
  63.211       0            0           0         
  62.117       0            0           0         
  60.94        0            0           0         
  63.034       0            0           0         
  64.697       0            0           0         
  65.946       0            0           0         
  66.404       0            0           0         
  65.723       0            0           0         
  64.092       0            0           0         
  63.648       0            0           0         
  63.977       0            0           0         
  64.913       0            0           0         
  64.92        0            0           0         
  64.148       0            0           0         
  62.871       0            0           0         
  63.919       0            0           0         
  64.936       0            0           0         
  65.909       0            0           0         
  66.589       0            0           0         
  66.73        0            0           0         
  66.352       0            0           0         
  64.601       0            0           0         
  64.921       0            0           0         
  66.601       0            0           0         
  66.257       0            0           0         
  66.057       0            0           0         
  66.109       0            0           0         
  67.713       0            0           0         
  67.22        0            0           0         
  65.409       0            0           0         
  64.875       0            0           0         
  64.229       0            0           0         
  63.66        0            0           0         
  64.4         0            0           0         
  64.867       0            0           0         
  65.239       0            0           0         
  66.264       0            0           0         
  64.981       0            0           0         
  62.693       0            0           0         
  63.604       0            0           0         
  64.662       0            0           0         
  66.012       0            0           0         
  68.741       0            0           0         
  68.011       0            0           0         
  65.524       0            0           0         
  64.651       0            0           0         
  64.408       0            0           0         
  64.501       0            0           0         
  64.491       0            0           0         
  66.171       0            0           0         
  68.226       0            0           0         
  67.293       0            0           0         
  67.451       0            0           0         
  68.113       0            0           0         
  68.44        0            0           0         
  68.153       0            0           0         
  67.542       0            0           0         
  66.862       0            0           0         
  67.275       0            0           0         
  68.302       0            0           0         
  69.717       0            0           0         
  70.805       0            0           0         
  70.955       0            0           0         
  67.661       0            0           0         
  66.018       0            0           0         
  65.068       0            0           0         
  63.917       0            0           0         
  65.364       0            0           0         
  67.391       0            0           0         
  67.272       0            0           0         
  66.797       0            0           0         
  66.155       0            0           0         
  65.448       0            0           0         
  64.57        0            0           0         
  64.136       0            0           0         
  65.524       0            0           0         
  66.552       0            0           0         
  66.799       0            0           0         
  64.855       0            0           0         
  65.784       0            0           0         
  67.573       0            0           0         
  68.724       0            0           0         
  68.311       0            0           0         
  67.38        0            0           0         
  66.554       0            0           0         
  67.129       0            0           0         
  67.969       0            0           0         
  68.184       0            0           0         
  68.114       0            0           0         
  67.867       0            0           0         
  67.375       0            0           0         
  67.035       0            0           0         
  66.983       0            0           0         
  67.591       0            0           0         
  67.936       0            0           0         
  67.641       0            0           0         
  65.87        0            0           0         
  65.992       0            0           0         
  66.009       0            0           0         
  64.427       0            0           0         
  62.996       0            0           0         
  62.888       0            0           0         
  65.879       0            0           0         
  66.797       0            0           0         
  66.853       0            0           0         
  66.136       0            0           0         
  66.085       0            0           0         
  66.499       0            0           0         
  67.59        0            0           0         
  67.214       0            0           0         
  67.274       0            0           0         
  68.999       0            0           0         
  67.842       0            0           0         
  66.899       0            0           0         
  67.693       0            0           0         
  67.61        0            0           0         
  67.535       0            0           0         
  67.839       0            0           0         
  67.871       0            0           0         
  68.377       0            0           0         
  69.896       0            0           0         
  70.549       0            0           0         
  70.062       0            0           0         
  67.753       0            0           0         
  66.197       0            0           0         
  65.875       0            0           0         
  67.531       0            0           0         
  68.179       0            0           0         
  67.714       0            0           0         
  65.605       0            0           0         
  67.081       0            0           0         
  68.203       0            0           0         
  67.851       0            0           0         
  66.867       0            0           0         
  66.359       0            0           0         
  66.761       0            0           0         
  67.533       0            0           0         
  68.596       0            0           0         
  70.039       0            0           0         
  68.077       0            0           0         
  66.251       0            0           0         
  65.225       0            0           0         
  66.725       0            0           0         
  67.937       0            0           0         
  68.34        0            0           0         
  69.547       0            0           0         
  69.598       0            0           0         
  67.918       0            0           0         
  67.622       0            0           0         
  68.63        0            0           0         
  71.244       0            0           0         
  70.142       0            0           0         
  68.127       0            0           0         
  65.29        0            0           0         
  65.006       0            0           0         
  65.292       0            0           0         
  66.083       0            0           0         
  67.919       0            0           0         
  69.089       0            0           0         
  69.369       0            0           0         
  69.6         0            0           0         
  68.849       0            0           0         
  66.934       0            0           0         
  69.116       0            0           0         
  70.505       0            0           0         
  70.796       0            0           0         
  69.543       0            0           0         
  68.562       0            0           0         
  67.939       0            0           0         
  69.219       0            0           0         
  69.747       0            0           0         
  69.423       0            0           0         
  69.133       0            0           0         
  68.241       0            0           0         
  66.723       0            0           0         
  65.794       0            0           0         
  65.585       0            0           0         
  66.099       0            0           0         
  67.603       0            0           0         
  68.448       0            0           0         
  68.65        0            0           0         
  68.772       0            0           0         
  69.278       0            0           0         
  70.154       0            0           0         
  71.514       0            0           0         
  70.517       0            0           0         
  67.476       0            0           0         
  68.17        0            0           0         
  68.854       0            0           0         
  69.489       0            0           0         
  69.053       0            0           0         
  69.894       0            0           0         
  71.672       0            0           0         
  70.16        0            0           0         
  69.934       0            0           0         
  70.666       0            0           0         
  69.506       0            0           0         
  67.594       0            0           0         
  65.223       0            0           0         
  65.055       0            0           0         
  66.331       0            0           0         
  68.646       0            0           0         
  69.908       0            0           0         
  69.224       0            0           0         
  67.199       0            0           0         
  66.542       0            0           0         
  66.388       0            0           0         
  66.712       0            0           0         
  68.264       0            0           0         
  68.213       0            0           0         
  67.26        0            0           0         
  68.425       0            0           0         
  68.939       0            0           0         
  69.007       0            0           0         
  69.002       0            0           0         
  67.921       0            0           0         
  66.412       0            0           0         
  67.143       0            0           0         
  69.005       0            0           0         
  70.942       0            0           0         
  68.095       0            0           0         
  67.996       0            0           0         
  69.419       0            0           0         
  69.815       0            0           0         
  69.9         0            0           0         
  69.651       0            0           0         
  68.427       0            0           0         
  68.67        0            0           0         
  69.634       0            0           0         
  69.938       0            0           0         
  69.658       0            0           0         
  68.948       0            0           0         
  67.616       0            0           0         
  67.254       0            0           0         
  67.701       0            0           0         
  69.721       0            0           0         
  69.691       0            0           0         
  68.924       0            0           0         
  69.673       0            0           0         
  70.816       0            0           0         
  71.829       0            0           0         
  71.331       0            0           0         
  71.481       0            0           0         
  71.858       0            0           0         
  71.884       0            0           0         
  71.234       0            0           0         
  70.461       0            0           0         
  70.46        0            0           0         
  69.329       0            0           0         
  67.761       0            0           0         
  66.417       0            0           0         
  69.374       0            0           0         
  73.014       0            0           0         
  72.385       0            0           0         
  70.473       0            0           0         
  68.647       0            0           0         
  69.011       0            0           0         
  68.994       0            0           0         
  69.001       0            0           0         
  69.604       0            0           0         
  70.444       0            0           0         
  70.972       0            0           0         
  70.182       0            0           0         
  69.933       0            0           0         
  69.74        0            0           0         
  69.119       0            0           0         
  68.049       0            0           0         
  67.793       0            0           0         
  70.452       0            0           0         
  70.353       0            0           0         
  70.086       0            0           0         
  71.935       0            0           0         
  71.343       0            0           0         
  70.26        0            0           0         
  69.934       0            0           0         
  68.461       0            0           0         
  67.166       0            0           0         
  67.249       0            0           0         
  69.229       0            0           0         
  70.305       0            0           0         
  67.706       0            0           0         
  69.571       0            0           0         
  71.439       0            0           0         
  70.355       0            0           0         
  71.28        0            0           0         
  72.484       0            0           0         
  73.124       0            0           0         
  71.897       0            0           0         
  70.94        0            0           0         
  71.629       0            0           0         
  70.175       0            0           0         
  68.795       0            0           0         
  68.659       0            0           0         
  69.325       0            0           0         
  69.329       0            0           0         
  67.578       0            0           0         
  69.339       0            0           0         
  70.462       0            0           0         
  68.827       0            0           0         
  70.019       0            0           0         
  70.11        0            0           0         
  66.987       0            0           0         
  67.526       0            0           0         
  68.986       0            0           0         
  70.899       0            0           0         
  71.52        0            0           0         
  71.369       0            0           0         
  70.228       0            0           0         
  70.338       0            0           0         
  70.568       0            0           0         
  70.654       0            0           0         
  70.729       0            0           0         
  70.492       0            0           0         
  69.734       0            0           0         
  69.549       0            0           0         
  70.337       0            0           0         
  72.574       0            0           0         
  72.293       0            0           0         
  72.002       0            0           0         
  72.207       0            0           0         
  73.925       0            0           0         
  73.298       0            0           0         
  68.844       0            0           0         
  69.342       0            0           0         
  70.381       0            0           0         
  71.422       0            0           0         
  69.337       0            0           0         
  67.9         0            0           0         
  67.821       0            0           0         
  69.427       0            0           0         
  70.853       0            0           0         
  71.827       0            0           0         
  71.749       0            0           0         
  71.54        0            0           0         
  71.269       0            0           0         
  72.323       0            0           0         
  72.717       0            0           0         
  72.149       0            0           0         
  73.51        0            0           0         
  73.325       0            0           0         
  71.083       0            0           0         
  71.257       0            0           0         
  72.309       0            0           0         
  74.263       0            0           0         
  72.078       0            0           0         
  70.854       0            0           0         
  70.946       0            0           0         
  70.279       0            0           0         
  70.568       0            0           0         
  71.957       0            0           0         
  71.101       0            0           0         
  70.332       0            0           0         
  69.717       0            0           0         
  70.88        0            0           0         
  71.018       0            0           0         
  70.051       0            0           0         
  72.52        0            0           0         
  72.899       0            0           0         
  71.132       0            0           0         
  72.083       0            0           0         
  72.62        0            0           0         
  72.722       0            0           0         
  69.496       0            0           0         
  68.678       0            0           0         
  70.138       0            0           0         
  70.917       0            0           0         
  71.135       0            0           0         
  70.836       0            0           0         
  70.45        0            0           0         
  71.651       0            0           0         
  74.196       0            0           0         
  74.757       0            0           0         
  74.258       0            0           0         
  72.871       0            0           0         
  72.081       0            0           0         
  70.78        0            0           0         
  69.292       0            0           0         
  72.378       0            0           0         
  73.88        0            0           0         
  73.968       0            0           0         
  71.801       0            0           0         
  71.515       0            0           0         
  72.649       0            0           0         
  73.149       0            0           0         
  72.876       0            0           0         
  72.18        0            0           0         
  73.448       0            0           0         
  74.986       0            0           0         
  76.443       0            0           0         
  74.838       0            0           0         
  72.618       0            0           0         
  70.184       0            0           0         
  69.92        0            0           0         
  71.446       0            0           0         
  73.956       0            0           0         
  74.353       0            0           0         
  73.949       0            0           0         
  72.99        0            0           0         
  71.802       0            0           0         
  70.095       0            0           0         
  68.484       0            0           0         
  70.113       0            0           0         
  71.334       0            0           0         
  72.164       0            0           0         
  72.007       0            0           0         
  72.578       0            0           0         
  73.03        0            0           0         
  69.856       0            0           0         
  69.886       0            0           0         
  71.356       0            0           0         
  70.422       0            0           0         
  70.495       0            0           0         
  71.218       0            0           0         
  72.47        0            0           0         
  73.428       0            0           0         
  73.986       0            0           0         
  73.229       0            0           0         
  73.214       0            0           0         
  73.836       0            0           0         
  75.752       0            0           0         
  75.906       0            0           0         
  75.033       0            0           0         
  73.419       0            0           0         
  73.203       0            0           0         
  73.258       0            0           0         
  71.535       0            0           0         
  70.846       0            0           0         
  70.887       0            0           0         
  72.019       0            0           0         
  73.405       0            0           0         
  74.619       0            0           0         
  74.679       0            0           0         
  73.939       0            0           0         
  73.068       0            0           0         
  72.994       0            0           0         
  71.679       0            0           0         
  70.445       0            0           0         
  71.361       0            0           0         
  73.007       0            0           0         
  74.892       0            0           0         
  76.617       0            0           0         
  75.67        0            0           0         
  74.285       0            0           0         
  74.786       0            0           0         
  73.361       0            0           0         
  71.608       0            0           0         
  71.021       0            0           0         
  72.219       0            0           0         
  73.621       0            0           0         
  73.759       0            0           0         
  73.736       0            0           0         
  73.431       0            0           0         
  72.461       0            0           0         
  71.166       0            0           0         
  70.052       0            0           0         
  69.737       0            0           0         
  72.308       0            0           0         
  75.064       0            0           0         
  75.981       0            0           0         
  75.227       0            0           0         
  74.463       0            0           0         
  74.915       0            0           0         
  74.026       0            0           0         
  73.344       0            0           0         
  74.083       0            0           0         
  74.269       0            0           0         
  74.105       0            0           0         
  73.451       0            0           0         
  72.134       0            0           0         
  71.333       0            0           0         
  72.086       0            0           0         
  72.486       0            0           0         
  72.982       0            0           0         
  73.873       0            0           0         
  75.196       0            0           0         
  76.451       0            0           0         
  77.357       0            0           0         
  74.975       0            0           0         
  72.608       0            0           0         
  71.691       0            0           0         
  71.425       0            0           0         
  71.962       0            0           0         
  73.816       0            0           0         
  74.419       0            0           0         
  74.647       0            0           0         
  74.608       0            0           0         
  73.822       0            0           0         
  73.689       0            0           0         
  74.989       0            0           0         
  74.653       0            0           0         
  73.93        0            0           0         
  73.002       0            0           0         
  73.839       0            0           0         
  73.53        0            0           0         
  70.816       0            0           0         
  70.736       0            0           0         
  72.018       0            0           0         
  74.911       0            0           0         
  75.564       0            0           0         
  75.145       0            0           0         
  73.5         0            0           0         
  71.885       0            0           0         
  70.343       0            0           0         
  68.905       0            0           0         
  71.791       0            0           0         
  74.602       0            0           0         
  76.591       0            0           0         
  75.097       0            0           0         
  74.175       0            0           0         
  74.572       0            0           0         
  73.263       0            0           0         
  72.704       0            0           0         
  73.396       0            0           0         
  75.272       0            0           0         
  75.751       0            0           0         
  74.236       0            0           0         
  73.896       0            0           0         
  74.244       0            0           0         
  75.368       0            0           0         
  76.641       0            0           0         
  77.735       0            0           0         
  78.595       0            0           0         
  77.886       0            0           0         
  76.832       0            0           0         
  75.465       0            0           0         
  75.765       0            0           0         
  76.668       0            0           0         
  78.188       0            0           0         
  77.35        0            0           0         
  77.12        0            0           0         
  77.674       0            0           0         
  77.867       0            0           0         
  77.741       0            0           0         
  77.277       0            0           0         
  77.173       0            0           0         
  76.559       0            0           0         
  75.398       0            0           0         
  76.302       0            0           0         
  75.802       0            0           0         
  73.842       0            0           0         
  75.406       0            0           0         
  76.683       0            0           0         
  77.658       0            0           0         
  76.541       0            0           0         
  75.732       0            0           0         
  75.242       0            0           0         
  76.405       0            0           0         
  77.45        0            0           0         
  78.352       0            0           0         
  77.878       0            0           0         
  77.105       0            0           0         
  76.143       0            0           0         
  77.632       0            0           0         
  78.34        0            0           0         
  78.235       0            0           0         
  74.831       0            0           0         
  73.782       0            0           0         
  74.751       0            0           0         
  76.506       0            0           0         
  77.544       0            0           0         
  77.981       0            0           0         
  78.099       0            0           0         
  77.906       0            0           0         
  77.549       0            0           0         
  78.393       0            0           0         
  77.651       0            0           0         
  75.894       0            0           0         
  76.585       0            0           0         
  76.718       0            0           0         
  76.695       0            0           0         
  79.59        0            0           0         
  79.322       0            0           0         
  77.124       0            0           0         
  78.167       0            0           0         
  78.058       0            0           0         
  77.24        0            0           0         
  77.169       0            0           0         
  77.043       0            0           0         
  76.966       0            0           0         
  77.617       0            0           0         
  77.825       0            0           0         
  77.673       0            0           0         
  76.928       0            0           0         
  78.233       0            0           0         
  80.164       0            0           0         
  77.445       0            0           0         
  75.907       0            0           0         
  75.362       0            0           0         
  76.735       0            0           0         
  78.412       0            0           0         
  79.992       0            0           0         
  79.865       0            0           0         
  79.82        0            0           0         
  79.83        0            0           0         
  79.886       0            0           0         
  78.807       0            0           0         
  77.381       0            0           0         
  77.403       0            0           0         
  77.836       0            0           0         
  77.945       0            0           0         
  75.297       0            0           0         
  75.68        0            0           0         
  77.203       0            0           0         
  76.92        0            0           0         
  76.61        0            0           0         
  76.599       0            0           0         
  78.017       0            0           0         
  79.229       0            0           0         
  80.099       0            0           0         
  79.904       0            0           0         
  78.751       0            0           0         
  77.637       0            0           0         
  78.432       0            0           0         
  76.844       0            0           0         
  74.598       0            0           0         
  73.768       0            0           0         
  75.888       0            0           0         
  78.648       0            0           0         
  79.279       0            0           0         
  79.741       0            0           0         
  80.451       0            0           0         
  82.273       0            0           0         
  81.968       0            0           0         
  81.237       0            0           0         
  81.799       0            0           0         
  81.324       0            0           0         
  81.198       0            0           0         
  83.415       0            0           0         
  82.916       0            0           0         
  81.839       0            0           0         
  81.909       0            0           0         
  82.514       0            0           0         
  82.771       0            0           0         
  81.478       0            0           0         
  80.957       0            0           0         
  80.972       0            0           0         
  81.807       0            0           0         
  82.956       0            0           0         
  83.813       0            0           0         
  83.615       0            0           0         
  86.637       0            0           0         
  96.036       0            0           0         
  119.549      0            0           0         
  181.58       0            0           0         
  266.396      0            0           0         
  381.271      0            0           0         
  496.294      0            0           0         
  607.287      0            0           0         
  708.535      0            0           0         
  816.294      0            0           0         
  928.973      0            0           0         
  1049.204     0            0           0         
  1163.691     0            0           0         
  1272.066     0            0           0         
  1369.947     0            0           0         
  1465.433     0            0           0         
  1562.75      0            0           0         
  1665.132     0            0           0         
  1771.455     0            0           0         
  1872.165     0            0           0         
  1959.609     0            0           0         
  2059.101     0            0           0         
  2154.799     0            0           0         
  2238.161     0            0           0         
  2329.751     0            0           0         
  2417.819     0            0           0         
  2496.175     0            0           0         
  2582.852     0            0           0         
  2671.943     0            0           0         
  2762.736     0            0           0         
  2850.818     0            0           0         
  2934.549     0            0           0         
  3011.365     0            0           0         
  3107.722     0            0           0         
  3192.486     0            0           0         
  3252.147     0            0           0         
  3322.342     0            0           0         
  3404.56      0            0           0         
  3504.12      0            0           0         
  3570.652     0            0           0         
  3637.164     0            0           0         
  3710.771     0            0           0         
  3778.603     0            0           0         
  3854.943     0            0           0         
  3945.519     0            0           0         
  4029.545     0            0           0         
  4097.475     0            0           0         
  4142.529     0            0           0         
  4216.25      0            0           0         
  4285.167     0            0           0         
  4342.859     0            0           0         
  4399.668     0            0           0         
  4461.313     0            0           0         
  4529.805     0            0           0         
  4590.133     0            0           0         
  4652.478     0            0           0         
  4718.466     0            0           0         
  4773.905     0            0           0         
  4836.66      0            0           0         
  4909.965     0            0           0         
  4965.283     0            0           0         
  5022.957     0            0           0         
  5085.081     0            0           0         
  5131.76      0            0           0         
  5188.187     0            0           0         
  5257.542     0            0           0         
  5326.142     0            0           0         
  5372.818     0            0           0         
  5393.711     0            0           0         
  5445.891     0            0           0         
  5510.094     0            0           0         
  5586.638     0            0           0         
  5658.365     0            0           0         
  5716.961     0            0           0         
  5761.233     0            0           0         
  5822.482     0            0           0         
  5877.131     0            0           0         
  5924.364     0            0           0         
  5960.595     0            0           0         
  6005.74      0            0           0         
  6060.225     0            0           0         
  6087.661     0            0           0         
  6134.913     0            0           0         
  6202.019     0            0           0         
  6258.927     0            0           0         
  6300.736     0            0           0         
  6328.37      0            0           0         
  6388.705     0            0           0         
  6433.132     0            0           0         
  6463.638     0            0           0         
  6539.03      0            0           0         
  6590.107     0            0           0         
  6619.473     0            0           0         
  6658.605     0            0           0         
  6676.972     0            0           0         
  6678.867     0            0           0         
  6724.88      0            0           0         
  6790.199     0            0           0         
  6869.75      0            0           0         
  6904.822     0            0           0         
  6947.481     0            0           0         
  6996.928     0            0           0         
  7056.404     0            0           0         
  7082.926     0            0           0         
  7085.843     0            0           0         
  7126.736     0            0           0         
  7178.796     0            0           0         
  7237.725     0            0           0         
  7274.271     0            0           0         
  7300.818     0            0           0         
  7321.968     0            0           0         
  7366.783     0            0           0         
  7421.685     0            0           0         
  7482.098     0            0           0         
  7524.421     0            0           0         
  7535.804     0            0           0         
  7531.785     0            0           0         
  7585.264     0            0           0         
  7645.371     0            0           0         
  7705.035     0            0           0         
  7722.251     0            0           0         
  7743.713     0            0           0         
  7768.299     0            0           0         
  7795.896     0            0           0         
  7821.385     0            0           0         
  7848.319     0            0           0         
  7895.588     0            0           0         
  7921.715     0            0           0         
  7940.481     0            0           0         
  7996.046     0            0           0         
  8048.265     0            0           0         
  8094.3       0            0           0         
  8113.45      0            0           0         
  8148.848     0            0           0         
  8186.479     0            0           0         
  8183.185     0            0           0         
  8204.579     0            0           0         
  8241.902     0            0           0         
  8293.351     0            0           0         
  8322.862     0            0           0         
  8344.461     0            0           0         
  8384.65      0            0           0         
  8389.001     0            0           0         
  8389.484     0            0           0         
  8459.806     0            0           0         
  8516.929     0            0           0         
  8560.343     0            0           0         
  8569.867     0            0           0         
  8601.206     0            0           0         
  8638.918     0            0           0         
  8659.793     0            0           0         
  8676.039     0            0           0         
  8693.178     0            0           0         
  8722.712     0            0           0         
  8737.048     0            0           0         
  8751.469     0            0           0         
  8792.244     0            0           0         
  8810.356     0            0           0         
  8822.108     0            0           0         
  8845.427     0            0           0         
  8876.668     0            0           0         
  8917.703     0            0           0         
  8982.453     0            0           0         
  9017.463     0            0           0         
  9035.642     0            0           0         
  9035.363     0            0           0         
  9073.052     0            0           0         
  9103.87      0            0           0         
  9066.685     0            0           0         
  9077.493     0            0           0         
  9109.649     0            0           0         
  9155.483     0            0           0         
  9182.681     0            0           0         
  9199.646     0            0           0         
  9204.908     0            0           0         
  9248.658     0            0           0         
  9289.144     0            0           0         
  9284.74      0            0           0         
  9319.926     0            0           0         
  9352.498     0            0           0         
  9344.397     0            0           0         
  9363.096     0            0           0         
  9403.11      0            0           0         
  9478.265     0            0           0         
  9528.785     0            0           0         
  9550.508     0            0           0         
  9517.189     0            0           0         
  9532.38      0            0           0         
  9551.51      0            0           0         
  9548.64      0            0           0         
  9579.385     0            0           0         
  9606.824     0            0           0         
  9606.592     0            0           0         
  9656.113     0            0           0         
  9696.79      0            0           0         
  9690.66      0            0           0         
  9712.887     0            0           0         
  9738.955     0            0           0         
  9759.25      0            0           0         
  9785.193     0            0           0         
  9816.077     0            0           0         
  9854.656     0            0           0         
  9914.315     0            0           0         
  9942.033     0            0           0         
  9897.27      0            0           0         
  9906.853     0            0           0         
  9914.759     0            0           0         
  9899.153     0            0           0         
  9941.535     0            0           0         
  9986.786     0            0           0         
  10017.744    0            0           0         
  10027.173    0            0           0         
  10051.042    0            0           0         
  10107.369    0            0           0         
  10140.196    0            0           0         
  10141.333    0            0           0         
  10094.169    0            0           0         
  10118.445    0            0           0         
  10162.492    0            0           0         
  10221.808    0            0           0         
  10235.814    0            0           0         
  10233.698    0            0           0         
  10215.67     0            0           0         
  10234.103    0            0           0         
  10244.482    0            0           0         
  10235.094    0            0           0         
  10248.48     0            0           0         
  10271.074    0            0           0         
  10303.509    0            0           0         
  10346.617    0            0           0         
  10382.626    0            0           0         
  10406.661    0            0           0         
  10421.759    0            0           0         
  10431.264    0            0           0         
  10434.128    0            0           0         
  10423.33     0            0           0         
  10421.325    0            0           0         
  10432.875    0            0           0         
  10467.704    0            0           0         
  10491.094    0            0           0         
  10497.096    0            0           0         
  10518.021    0            0           0         
  10532.957    0            0           0         
  10539        0            0           0         
  10596.041    0            0           0         
  10632.827    0            0           0         
  10641.06     0            0           0         
  10597.302    0            0           0         
  10593.224    0            0           0         
  10639.351    0            0           0         
  10616.124    0            0           0         
  10616.347    0            0           0         
  10646.753    0            0           0         
  10687.158    0            0           0         
  10700.791    0            0           0         
  10684.294    0            0           0         
  10713.658    0            0           0         
  10731.278    0            0           0         
  10735.127    0            0           0         
  10755.626    0            0           0         
  10792.809    0            0           0         
  10847.115    0            0           0         
  10853.89     0            0           0         
  10865.721    0            0           0         
  10882.896    0            0           0         
  10883.096    0            0           0         
  10907.988    0            0           0         
  10956.381    0            0           0         
  10950.716    0            0           0         
  10966.017    0            0           0         
  11001.943    0            0           0         
  11082.452    0            0           0         
  11146.488    0            0           0         
  11195.088    0            0           0         
  11229.213    0            0           0         
  11255.693    0            0           0         
  11277.711    0            0           0         
  11362.554    0            0           0         
  11435.628    0            0           0         
  11498.533    0            0           0         
  11558.885    0            0           0         
  11600.281    0            0           0         
  11628.195    0            0           0         
  11696.276    0            0           0         
  11748.202    0            0           0         
  11786.627    0            0           0         
  11815.843    0            0           0         
  11851.369    0            0           0         
  11891.87     0            0           0         
  11933.716    0            0           0         
  11980.415    0            0           0         
  12026.248    0            0           0         
  12017.69     0            0           0         
  12018.78     0            0           0         
  12027.27     0            0           0         
  12040.362    0            0           0         
  12085.276    0            0           0         
  12152.068    0            0           0         
  12215.353    0            0           0         
  12243.216    0            0           0         
  12247.271    0            0           0         
  12252.347    0            0           0         
  12293.716    0            0           0         
  12349.378    0            0           0         
  12328.441    0            0           0         
  12362.984    0            0           0         
  12420.642    0            0           0         
  12389.16     0            0           0         
  12423.206    0            0           0         
  12487.678    0            0           0         
  12486.256    0            0           0         
  12512.43     0            0           0         
  12551.843    0            0           0         
  12571.981    0            0           0         
  12589.831    0            0           0         
  12603.33     0            0           0         
  12598.395    0            0           0         
  12646.709    0            0           0         
  12709.785    0            0           0         
  12691.568    0            0           0         
  12684.339    0            0           0         
  12681.524    0            0           0         
  12671.346    0            0           0         
  12691.045    0            0           0         
  12726.902    0            0           0         
  12767.512    0            0           0         
  12786.2      0            0           0         
  12792.173    0            0           0         
  12788.898    0            0           0         
  12800.796    0            0           0         
  12824.382    0            0           0         
  12868.109    0            0           0         
  12892.243    0            0           0         
  12904.278    0            0           0         
  12902.843    0            0           0         
  12891.407    0            0           0         
  12885.316    0            0           0         
  12918.181    0            0           0         
  12960.576    0            0           0         
  12996.295    0            0           0         
  12991.313    0            0           0         
  13009.826    0            0           0         
  13030.918    0            0           0         
  13026.923    0            0           0         
  13076.756    0            0           0         
  13132.623    0            0           0         
  13137.108    0            0           0         
  13100.782    0            0           0         
  13073.419    0            0           0         
  13125.771    0            0           0         
  13141.357    0            0           0         
  13141.554    0            0           0         
  13134.648    0            0           0         
  13174.88     0            0           0         
  13218.096    0            0           0         
  13221.677    0            0           0         
  13224.899    0            0           0         
  13225.015    0            0           0         
  13216.509    0            0           0         
  13222.605    0            0           0         
  13244.222    0            0           0         
  13296.109    0            0           0         
  13336.06     0            0           0         
  13356.615    0            0           0         
  13335.204    0            0           0         
  13346.551    0            0           0         
  13368.16     0            0           0         
  13392.085    0            0           0         
  13374.503    0            0           0         
  13354.298    0            0           0         
  13355.292    0            0           0         
  13375.935    0            0           0         
  13405.318    0            0           0         
  13443.288    0            0           0         
  13457.423    0            0           0         
  13458.55     0            0           0         
  13443.528    0            0           0         
  13479.578    0            0           0         
  13525.515    0            0           0         
  13567.038    0            0           0         
  13576.036    0            0           0         
  13575.482    0            0           0         
  13569.974    0            0           0         
  13626.657    0            0           0         
  13670.055    0            0           0         
  13660.455    0            0           0         
  13640.716    0            0           0         
  13638.679    0            0           0         
  13674.943    0            0           0         
  13667.167    0            0           0         
  13664.822    0            0           0         
  13687.947    0            0           0         
  13679.15     0            0           0         
  13671.852    0            0           0         
  13677.291    0            0           0         
  13687.278    0            0           0         
  13707.765    0            0           0         
  13745.287    0            0           0         
  13737.811    0            0           0         
  13747.426    0            0           0         
  13797.305    0            0           0         
  13826.184    0            0           0         
  13849.961    0            0           0         
  13870.244    0            0           0         
  13843.076    0            0           0         
  13826.694    0            0           0         
  13836.952    0            0           0         
  13832.384    0            0           0         
  13835.251    0            0           0         
  13852.09     0            0           0         
  13837.78     0            0           0         
  13859.864    0            0           0         
  13940.314    0            0           0         
  13985.24     0            0           0         
  13999.223    0            0           0         
  13974.356    0            0           0         
  13955.746    0            0           0         
  13968.908    0            0           0         
  14024.834    0            0           0         
  14011.942    0            0           0         
  13995.554    0            0           0         
  13981.814    0            0           0         
  13957.56     0            0           0         
  13941.943    0            0           0         
  13938.338    0            0           0         
  13959.164    0            0           0         
  13980.603    0            0           0         
  14000.955    0            0           0         
  13987.389    0            0           0         
  13997.53     0            0           0         
  14038.19     0            0           0         
  14075.497    0            0           0         
  14083.36     0            0           0         
  14057.248    0            0           0         
  14031.203    0            0           0         
  14014.928    0            0           0         
  14009.611    0            0           0         
  14083.962    0            0           0         
  14102.293    0            0           0         
  14057.641    0            0           0         
  14061.323    0            0           0         
  14067.453    0            0           0         
  14075.309    0            0           0         
  14087.184    0            0           0         
  14134.803    0            0           0         
  14218.704    0            0           0         
  14222.085    0            0           0         
  14206.256    0            0           0         
  14171.846    0            0           0         
  14174.222    0            0           0         
  14171.87     0            0           0         
  14165.143    0            0           0         
  14165.678    0            0           0         
  14174.611    0            0           0         
  14190.719    0            0           0         
  14185.003    0            0           0         
  14175.124    0            0           0         
  14161.72     0            0           0         
  14153.669    0            0           0         
  14153.435    0            0           0         
  14161.77     0            0           0         
  14212.757    0            0           0         
  14254.169    0            0           0         
  14283.559    0            0           0         
  14235.367    0            0           0         
  14226.48     0            0           0         
  14249.859    0            0           0         
  14282.549    0            0           0         
  14287.21     0            0           0         
  14271.781    0            0           0         
  14281.432    0            0           0         
  14283.98     0            0           0         
  14282.848    0            0           0         
  14302.658    0            0           0         
  14328.272    0            0           0         
  14350.974    0            0           0         
  14294.121    0            0           0         
  14283.418    0            0           0         
  14308.135    0            0           0         
  14361.795    0            0           0         
  14384.53     0            0           0         
  14385.1      0            0           0         
  14375.721    0            0           0         
  14424.893    0            0           0         
  14498.234    0            0           0         
  14451.612    0            0           0         
  14409.244    0            0           0         
  14378.303    0            0           0         
  14414.278    0            0           0         
  14452.528    0            0           0         
  14481.818    0            0           0         
  14437.633    0            0           0         
  14459.194    0            0           0         
  14507.571    0            0           0         
  14475.642    0            0           0         
  14441.206    0            0           0         
  14414.001    0            0           0         
  14440.04     0            0           0         
  14452.803    0            0           0         
  14464.13     0            0           0         
  14509.351    0            0           0         
  14523.948    0            0           0         
  14528.321    0            0           0         
  14565.57     0            0           0         
  14571.473    0            0           0         
  14563.362    0            0           0         
  14565.873    0            0           0         
  14567.614    0            0           0         
  14570.374    0            0           0         
  14579.831    0            0           0         
  14566.947    0            0           0         
  14556.579    0            0           0         
  14605.773    0            0           0         
  14645.347    0            0           0         
  14670.757    0            0           0         
  14654.449    0            0           0         
  14632.76     0            0           0         
  14622.213    0            0           0         
  14666.565    0            0           0         
  14643.242    0            0           0         
  14609.296    0            0           0         
  14645.368    0            0           0         
  14620.618    0            0           0         
  14589.817    0            0           0         
  14628.033    0            0           0         
  14624.041    0            0           0         
  14615.119    0            0           0         
  14646.907    0            0           0         
  14640.082    0            0           0         
  14626.835    0            0           0         
  14640.699    0            0           0         
  14629.372    0            0           0         
  14620.638    0            0           0         
  14649.195    0            0           0         
  14629.375    0            0           0         
  14597.104    0            0           0         
  14577.927    0            0           0         
  14595.841    0            0           0         
  14603.536    0            0           0         
  14545.535    0            0           0         
  14548.719    0            0           0         
  14567.602    0            0           0         
  14576.148    0            0           0         
  14618.646    0            0           0         
  14663.564    0            0           0         
  14687.395    0            0           0         
  14674.028    0            0           0         
  14653.581    0            0           0         
  14642.581    0            0           0         
  14650.105    0            0           0         
  14642.361    0            0           0         
  14584.285    0            0           0         
  14566.895    0            0           0         
  14561.882    0            0           0         
  14560.917    0            0           0         
  14569.516    0            0           0         
  14572.195    0            0           0         
  14555.915    0            0           0         
  14561.289    0            0           0         
  14567.806    0            0           0         
  14565.582    0            0           0         
  14608.611    0            0           0         
  14642.8      0            0           0         
  14636.842    0            0           0         
  14596.606    0            0           0         
  14568.418    0            0           0         
  14579.57     0            0           0         
  14565.019    0            0           0         
  14559.994    0            0           0         
  14583.756    0            0           0         
  14571.73     0            0           0         
  14570.492    0            0           0         
  14602.416    0            0           0         
  14622.977    0            0           0         
  14639.606    0            0           0         
  14652.723    0            0           0         
  14617.058    0            0           0         
  14600.415    0            0           0         
  14631.485    0            0           0         
  14636.452    0            0           0         
  14612.698    0            0           0         
  14546.974    0            0           0         
  14567.207    0            0           0         
  14633.66     0            0           0         
  14755.726    0            0           0         
  14693.437    0            0           0         
  14632.184    0            0           0         
  14611.381    0            0           0         
  14594.328    0            0           0         
  14600.987    0            0           0         
  14643.247    0            0           0         
  14658.107    0            0           0         
  14666.499    0            0           0         
  14669.867    0            0           0         
  14614.891    0            0           0         
  14582.499    0            0           0         
  14590.91     0            0           0         
  14586.802    0            0           0         
  14594.309    0            0           0         
  14619.465    0            0           0         
  14605.74     0            0           0         
  14609.076    0            0           0         
  14639.491    0            0           0         
  14667.136    0            0           0         
  14681.388    0            0           0         
  14678.594    0            0           0         
  14649.916    0            0           0         
  14641.785    0            0           0         
  14661.388    0            0           0         
  14666.054    0            0           0         
  14637.064    0            0           0         
  14568.365    0            0           0         
  14648.769    0            0           0         
  14693.61     0            0           0         
  14688.987    0            0           0         
  14704.761    0            0           0         
  14700.472    0            0           0         
  14672.645    0            0           0         
  14712.811    0            0           0         
  14718.943    0            0           0         
  14685.774    0            0           0         
  14656.387    0            0           0         
  14617.783    0            0           0         
  14569.342    0            0           0         
  14638.37     0            0           0         
  14672.762    0            0           0         
  14670.403    0            0           0         
  14658.539    0            0           0         
  14659.713    0            0           0         
  14673.852    0            0           0         
  14690.641    0            0           0         
  14699.637    0            0           0         
  14701.192    0            0           0         
  14705.403    0            0           0         
  14685.17     0            0           0         
  14642.842    0            0           0         
  14626.477    0            0           0         
  14653.276    0            0           0         
  14714.094    0            0           0         
  14625.459    0            0           0         
  14586.133    0            0           0         
  14589.913    0            0           0         
  14599.739    0            0           0         
  14648.945    0            0           0         
  14727.23     0            0           0         
  14724.284    0            0           0         
  14698.087    0            0           0         
  14656.537    0            0           0         
  14675.533    0            0           0         
  14670.153    0            0           0         
  14647.531    0            0           0         
  14653.349    0            0           0         
  14655.591    0            0           0         
  14652.997    0            0           0         
  14623.157    0            0           0         
  14626.376    0            0           0         
  14650.471    0            0           0         
  14635.043    0            0           0         
  14635.12     0            0           0         
  14644.285    0            0           0         
  14633.456    0            0           0         
  14650.43     0            0           0         
  14686.401    0            0           0         
  14721.271    0            0           0         
  14702.947    0            0           0         
  14657.586    0            0           0         
  14683.072    0            0           0         
  14699.834    0            0           0         
  14708.293    0            0           0         
  14695.567    0            0           0         
  14690.653    0            0           0         
  14693.572    0            0           0         
  14718.137    0            0           0         
  14717.514    0            0           0         
  14709.694    0            0           0         
  14754.816    0            0           0         
  14725.977    0            0           0         
  14666.691    0            0           0         
  14684.328    0            0           0         
  14693.973    0            0           0         
  14691.683    0            0           0         
  14645.681    0            0           0         
  14657.45     0            0           0         
  14707.969    0            0           0         
  14800.519    0            0           0         
  14784.536    0            0           0         
  14724.267    0            0           0         
  14725.93     0            0           0         
  14709.772    0            0           0         
  14690.465    0            0           0         
  14699.142    0            0           0         
  14709.169    0            0           0         
  14723.978    0            0           0         
  14757.744    0            0           0         
  14735.37     0            0           0         
  14702.284    0            0           0         
  14735.758    0            0           0         
  14754.348    0            0           0         
  14764.954    0            0           0         
  14770.043    0            0           0         
  14754.005    0            0           0         
  14740.527    0            0           0         
  14772.527    0            0           0         
  14765.123    0            0           0         
  14749.246    0            0           0         
  14762.361    0            0           0         
  14762.281    0            0           0         
  14753.35     0            0           0         
  14731.605    0            0           0         
  14730.248    0            0           0         
  14723.472    0            0           0         
  14672.156    0            0           0         
  14717.839    0            0           0         
  14784.647    0            0           0         
  14805.314    0            0           0         
  14805.99     0            0           0         
  14806.531    0            0           0         
  14828.245    0            0           0         
  14846.211    0            0           0         
  14838.399    0            0           0         
  14758.202    0            0           0         
  14751.876    0            0           0         
  14760.272    0            0           0         
  14743.309    0            0           0         
  14774.013    0            0           0         
  14809.2      0            0           0         
  14816.934    0            0           0         
  14773.827    0            0           0         
  14740.677    0            0           0         
  14772.105    0            0           0         
  14747.47     0            0           0         
  14730.502    0            0           0         
  14771.729    0            0           0         
  14775.973    0            0           0         
  14763.584    0            0           0         
  14734.86     0            0           0         
  14729.887    0            0           0         
  14732.938    0            0           0         
  14740.656    0            0           0         
  14712.675    0            0           0         
  14707.579    0            0           0         
  14772.265    0            0           0         
  14763.142    0            0           0         
  14761.592    0            0           0         
  14812.051    0            0           0         
  14852.78     0            0           0         
  14858.568    0            0           0         
  14796.788    0            0           0         
  14816.355    0            0           0         
  14827.815    0            0           0         
  14790.47     0            0           0         
  14787.557    0            0           0         
  14793.937    0            0           0         
  14805.493    0            0           0         
  14811.046    0            0           0         
  14800.541    0            0           0         
  14762.437    0            0           0         
  14755.293    0            0           0         
  14758.832    0            0           0         
  14772.096    0            0           0         
  14796.786    0            0           0         
  14816.962    0            0           0         
  14826.313    0            0           0         
  14840.625    0            0           0         
  14848.611    0            0           0         
  14844.92     0            0           0         
  14882.652    0            0           0         
  14887.262    0            0           0         
  14829.918    0            0           0         
  14828.793    0            0           0         
  14829.445    0            0           0         
  14821.977    0            0           0         
  14847.301    0            0           0         
  14877.85     0            0           0         
  14910.583    0            0           0         
  14931.55     0            0           0         
  14920.343    0            0           0         
  14864.498    0            0           0         
  14846.403    0            0           0         
  14860.058    0            0           0         
  14913.002    0            0           0         
  14883.184    0            0           0         
  14868.183    0            0           0         
  14882.629    0            0           0         
  14919.069    0            0           0         
  14919.326    0            0           0         
  14870.256    0            0           0         
  14865.74     0            0           0         
  14867.423    0            0           0         
  14873.223    0            0           0         
  14899.398    0            0           0         
  14906.833    0            0           0         
  14890.01     0            0           0         
  14924.815    0            0           0         
  14918.843    0            0           0         
  14861.875    0            0           0         
  14882.791    0            0           0         
  14908.75     0            0           0         
  14937.037    0            0           0         
  14907.24     0            0           0         
  14890.813    0            0           0         
  14891.057    0            0           0         
  14917.804    0            0           0         
  14934.734    0            0           0         
  14940.578    0            0           0         
  14925.757    0            0           0         
  14913.493    0            0           0         
  14904.14     0            0           0         
  14901.452    0            0           0         
  14906.661    0            0           0         
  14919.686    0            0           0         
  14918.564    0            0           0         
  14947.722    0            0           0         
  15005.415    0            0           0         
  15000.826    0            0           0         
  14978.719    0            0           0         
  14942.392    0            0           0         
  15010.547    0            0           0         
  15024.854    0            0           0         
  14990.209    0            0           0         
  14950.215    0            0           0         
  14945.924    0            0           0         
  14971.824    0            0           0         
  14968.792    0            0           0         
  14982.103    0            0           0         
  15006.933    0            0           0         
  14982.232    0            0           0         
  14968.434    0            0           0         
  14962.55     0            0           0         
  14938.395    0            0           0         
  14934.919    0            0           0         
  14948.713    0            0           0         
  14975.581    0            0           0         
  14974.694    0            0           0         
  14952.192    0            0           0         
  14925.555    0            0           0         
  14935.78     0            0           0         
  14974.635    0            0           0         
  15028.485    0            0           0         
  15001.51     0            0           0         
  14926.914    0            0           0         
  14962.143    0            0           0         
  14985.483    0            0           0         
  15004.376    0            0           0         
  15059.671    0            0           0         
  15069.533    0            0           0         
  15049.619    0            0           0         
  15035.649    0            0           0         
  15045.639    0            0           0         
  15065.727    0            0           0         
  15042.408    0            0           0         
  15038.177    0            0           0         
  15044.579    0            0           0         
  15041.322    0            0           0         
  15054.153    0            0           0         
  15072.667    0            0           0         
  15063.549    0            0           0         
  15044.306    0            0           0         
  15028.095    0            0           0         
  15068.811    0            0           0         
  15116.336    0            0           0         
  15155.022    0            0           0         
  15118.337    0            0           0         
  15130.035    0            0           0         
  15159.156    0            0           0         
  15138.944    0            0           0         
  15159.581    0            0           0         
  15191.423    0            0           0         
  15169.928    0            0           0         
  15151.631    0            0           0         
  15145.62     0            0           0         
  15192.219    0            0           0         
  15228.578    0            0           0         
  15249.069    0            0           0         
  15218.878    0            0           0         
  15214.987    0            0           0         
  15213.467    0            0           0         
  15168.131    0            0           0         
  15215.086    0            0           0         
  15283.102    0            0           0         
  15265.328    0            0           0         
  15267.235    0            0           0         
  15276.687    0            0           0         
  15282.209    0            0           0         
  15296.905    0            0           0         
  15304.991    0            0           0         
  15273.76     0            0           0         
  15305.75     0            0           0         
  15342.168    0            0           0         
  15303.571    0            0           0         
  15324.754    0            0           0         
  15362.957    0            0           0         
  15380.683    0            0           0         
  15378.15     0            0           0         
  15355.629    0            0           0         
  15292.268    0            0           0         
  15325.403    0            0           0         
  15379.72     0            0           0         
  15393.552    0            0           0         
  15395.857    0            0           0         
  15398.986    0            0           0         
  15416.243    0            0           0         
  15424.431    0            0           0         
  15435.162    0            0           0         
  15461.573    0            0           0         
  15474.729    0            0           0         
  15481.934    0            0           0         
  15484.095    0            0           0         
  15489.226    0            0           0         
  15486.415    0            0           0         
  15460.417    0            0           0         
  15476.082    0            0           0         
  15510.844    0            0           0         
  15564.093    0            0           0         
  15599.642    0            0           0         
  15602.63     0            0           0         
  15538.24     0            0           0         
  15574.005    0            0           0         
  15614.246    0            0           0         
  15605.17     0            0           0         
  15571.692    0            0           0         
  15560.271    0            0           0         
  15611.589    0            0           0         
  15662.576    0            0           0         
  15702.287    0            0           0         
  15717.838    0            0           0         
  15727.009    0            0           0         
  15717.006    0            0           0         
  15670.07     0            0           0         
  15717.159    0            0           0         
  15761.707    0            0           0         
  15762.381    0            0           0         
  15774.069    0            0           0         
  15804.125    0            0           0         
  15865.479    0            0           0         
  15811.81     0            0           0         
  15786.787    0            0           0         
  15854.121    0            0           0         
  15879.286    0            0           0         
  15880.652    0            0           0         
  15852.278    0            0           0         
  15901.382    0            0           0         
  15950.765    0            0           0         
  15979.155    0            0           0         
  16041.503    0            0           0         
  16092.81     0            0           0         
  16117.202    0            0           0         
  16128.677    0            0           0         
  16136.87     0            0           0         
  16142.649    0            0           0         
  16087.372    0            0           0         
  16059.247    0            0           0         
  16085.61     0            0           0         
  16119.755    0            0           0         
  16163.211    0            0           0         
  16219.313    0            0           0         
  16263.031    0            0           0         
  16276.409    0            0           0         
  16247.562    0            0           0         
  16295.619    0            0           0         
  16349.879    0            0           0         
  16402.346    0            0           0         
  16422.281    0            0           0         
  16435.924    0            0           0         
  16444.874    0            0           0         
  16492.046    0            0           0         
  16547.612    0            0           0         
  16610.307    0            0           0         
  16579.708    0            0           0         
  16576.254    0            0           0         
  16615.427    0            0           0         
  16664.964    0            0           0         
  16703.453    0            0           0         
  16727.599    0            0           0         
  16773.061    0            0           0         
  16803.723    0            0           0         
  16815.512    0            0           0         
  16835.283    0            0           0         
  16863.487    0            0           0         
  16901.025    0            0           0         
  16927.971    0            0           0         
  16961.254    0            0           0         
  17001.974    0            0           0         
  17053.159    0            0           0         
  17113.329    0            0           0         
  17182.92     0            0           0         
  17115.544    0            0           0         
  17094.084    0            0           0         
  17122.608    0            0           0         
  17124.705    0            0           0         
  17195.684    0            0           0         
  17336.071    0            0           0         
  17341.638    0            0           0         
  17354.279    0            0           0         
  17373.264    0            0           0         
  17337.515    0            0           0         
  17367.642    0            0           0         
  17459.479    0            0           0         
  17523.58     0            0           0         
  17559.333    0            0           0         
  17570.178    0            0           0         
  17617.641    0            0           0         
  17640.876    0            0           0         
  17643.216    0            0           0         
  17660.233    0            0           0         
  17682.819    0            0           0         
  17710.785    0            0           0         
  17752.468    0            0           0         
  17789.407    0            0           0         
  17821.52     0            0           0         
  17837.003    0            0           0         
  17876.437    0            0           0         
  17935.34     0            0           0         
  17998.909    0            0           0         
  18046.254    0            0           0         
  18079.222    0            0           0         
  18087.179    0            0           0         
  18145.914    0            0           0         
  18232.443    0            0           0         
  18194.579    0            0           0         
  18160.774    0            0           0         
  18136.088    0            0           0         
  18178.614    0            0           0         
  18221.853    0            0           0         
  18266.013    0            0           0         
  18314.324    0            0           0         
  18344.8      0            0           0         
  18359.591    0            0           0         
  18342.017    0            0           0         
  18362.872    0            0           0         
  18408.433    0            0           0         
  18450.656    0            0           0         
  18504.684    0            0           0         
  18558.069    0            0           0         
  18550.407    0            0           0         
  18528.861    0            0           0         
  18510.777    0            0           0         
  18575.93     0            0           0         
  18607.875    0            0           0         
  18617.953    0            0           0         
  18613.006    0            0           0         
  18668.9      0            0           0         
  18754.475    0            0           0         
  18810.475    0            0           0         
  18875.621    0            0           0         
  18932.832    0            0           0         
  18916.688    0            0           0         
  18891.132    0            0           0         
  18867.691    0            0           0         
  18881.978    0            0           0         
  18863.671    0            0           0         
  18834.348    0            0           0         
  18833.062    0            0           0         
  18886.165    0            0           0         
  18962.231    0            0           0         
  19020.568    0            0           0         
  18999.893    0            0           0         
  18952.081    0            0           0         
  18950.029    0            0           0         
  19008.933    0            0           0         
  19084.503    0            0           0         
  19113.117    0            0           0         
  19115.984    0            0           0         
  19106.223    0            0           0         
  19091.069    0            0           0         
  19100.655    0            0           0         
  19111.491    0            0           0         
  19087.309    0            0           0         
  19070.673    0            0           0         
  19069.374    0            0           0         
  19112.687    0            0           0         
  19130.337    0            0           0         
  19136.199    0            0           0         
  19135.802    0            0           0         
  19150.676    0            0           0         
  19159.467    0            0           0         
  19129.322    0            0           0         
  19125.582    0            0           0         
  19136.391    0            0           0         
  19163.295    0            0           0         
  19123.54     0            0           0         
  19084.721    0            0           0         
  19117.752    0            0           0         
  19111.462    0            0           0         
  19102.035    0            0           0         
  19120.85     0            0           0         
  19077.42     0            0           0         
  19016.566    0            0           0         
  18961.564    0            0           0         
  18950.163    0            0           0         
  18963.937    0            0           0         
  19009.871    0            0           0         
  19027.368    0            0           0         
  19017.78     0            0           0         
  18959.869    0            0           0         
  18913.284    0            0           0         
  18887.575    0            0           0         
  18905.428    0            0           0         
  18874.958    0            0           0         
  18841.469    0            0           0         
  18830.385    0            0           0         
  18813.282    0            0           0         
  18785.26     0            0           0         
  18735.874    0            0           0         
  18733.753    0            0           0         
  18727.608    0            0           0         
  18688.618    0            0           0         
  18657.32     0            0           0         
  18625.353    0            0           0         
  18588.409    0            0           0         
  18550.192    0            0           0         
  18535.291    0            0           0         
  18568.04     0            0           0         
  18578.562    0            0           0         
  18570.521    0            0           0         
  18534.873    0            0           0         
  18479.894    0            0           0         
  18455.704    0            0           0         
  18496.059    0            0           0         
  18406.26     0            0           0         
  18320.047    0            0           0         
  18281.391    0            0           0         
  18255.429    0            0           0         
  18258.45     0            0           0         
  18308.498    0            0           0         
  18245.026    0            0           0         
  18179.375    0            0           0         
  18139.141    0            0           0         
  18077.775    0            0           0         
  18061.748    0            0           0         
  18124.417    0            0           0         
  18112.456    0            0           0         
  18100.682    0            0           0         
  18104.523    0            0           0         
  18038.16     0            0           0         
  17952.434    0            0           0         
  17850.097    0            0           0         
  17862.172    0            0           0         
  17865.794    0            0           0         
  17838.546    0            0           0         
  17801.471    0            0           0         
  17789.637    0            0           0         
  17815.021    0            0           0         
  17813.424    0            0           0         
  17806.567    0            0           0         
  17795.823    0            0           0         
  17791.094    0            0           0         
  17763.304    0            0           0         
  17704.28     0            0           0         
  17636.974    0            0           0         
  17584.248    0            0           0         
  17550.979    0            0           0         
  17515.204    0            0           0         
  17501.332    0            0           0         
  17514.827    0            0           0         
  17548.163    0            0           0         
  17545.011    0            0           0         
  17496.822    0            0           0         
  17471.998    0            0           0         
  17465.079    0            0           0         
  17477.776    0            0           0         
  17441.907    0            0           0         
  17410.44     0            0           0         
  17385.789    0            0           0         
  17340.005    0            0           0         
  17312.954    0            0           0         
  17306.85     0            0           0         
  17287.264    0            0           0         
  17253.504    0            0           0         
  17205.079    0            0           0         
  17203.313    0            0           0         
  17205.428    0            0           0         
  17211.087    0            0           0         
  17139.293    0            0           0         
  17115.22     0            0           0         
  17137.678    0            0           0         
  17100.798    0            0           0         
  17074.96     0            0           0         
  17059.611    0            0           0         
  17042.459    0            0           0         
  17006.846    0            0           0         
  16956.408    0            0           0         
  16993.509    0            0           0         
  16995.774    0            0           0         
  16965.537    0            0           0         
  16893.023    0            0           0         
  16814.682    0            0           0         
  16735.131    0            0           0         
  16745.157    0            0           0         
  16755.486    0            0           0         
  16765.587    0            0           0         
  16766.364    0            0           0         
  16753.818    0            0           0         
  16729.26     0            0           0         
  16684.099    0            0           0         
  16667.991    0            0           0         
  16674.471    0            0           0         
  16679.458    0            0           0         
  16665.038    0            0           0         
  16635.55     0            0           0         
  16600.924    0            0           0         
  16581.429    0            0           0         
  16572.28     0            0           0         
  16555.24     0            0           0         
  16538.677    0            0           0         
  16520.643    0            0           0         
  16484.398    0            0           0         
  16487.723    0            0           0         
  16510.261    0            0           0         
  16461.534    0            0           0         
  16426.487    0            0           0         
  16407.04     0            0           0         
  16442.662    0            0           0         
  16442.235    0            0           0         
  16419.314    0            0           0         
  16400.032    0            0           0         
  16371.612    0            0           0         
  16347.001    0            0           0         
  16389.508    0            0           0         
  16343.93     0            0           0         
  16257.085    0            0           0         
  16243.381    0            0           0         
  16250.63     0            0           0         
  16269.099    0            0           0         
  16282.664    0            0           0         
  16288.913    0            0           0         
  16282.759    0            0           0         
  16228.471    0            0           0         
  16197.606    0            0           0         
  16185.302    0            0           0         
  16205.738    0            0           0         
  16202.78     0            0           0         
  16195.903    0            0           0         
  16230.32     0            0           0         
  16184.545    0            0           0         
  16103.147    0            0           0         
  16041.663    0            0           0         
  16055.976    0            0           0         
  16089.718    0            0           0         
  16047.399    0            0           0         
  16030.259    0            0           0         
  16033.681    0            0           0         
  16075.628    0            0           0         
  16102.486    0            0           0         
  16118.598    0            0           0         
  16118.166    0            0           0         
  16123.374    0            0           0         
  16123.736    0            0           0         
  16096.073    0            0           0         
  16055.594    0            0           0         
  16007.964    0            0           0         
  15953.317    0            0           0         
  15947.545    0            0           0         
  15961.915    0            0           0         
  15979.548    0            0           0         
  16019.039    0            0           0         
  16041.772    0            0           0         
  15980.879    0            0           0         
  15960.11     0            0           0         
  15958.495    0            0           0         
  15971.686    0            0           0         
  15998.271    0            0           0         
  16014.59     0            0           0         
  15985.36     0            0           0         
  15957.82     0            0           0         
  15937.491    0            0           0         
  15936.609    0            0           0         
  15918.048    0            0           0         
  15900.904    0            0           0         
  15903.452    0            0           0         
  15902.141    0            0           0         
  15903.317    0            0           0         
  15914.316    0            0           0         
  15903.016    0            0           0         
  15900.753    0            0           0         
  15938.425    0            0           0         
  15872.565    0            0           0         
  15810.337    0            0           0         
  15827.832    0            0           0         
  15847.289    0            0           0         
  15846.715    0            0           0         
  15797.276    0            0           0         
  15820.755    0            0           0         
  15852.026    0            0           0         
  15859.456    0            0           0         
  15797.466    0            0           0         
  15746.647    0            0           0         
  15756.625    0            0           0         
  15722.952    0            0           0         
  15697.418    0            0           0         
  15709.897    0            0           0         
  15736.408    0            0           0         
  15776.283    0            0           0         
  15837.344    0            0           0         
  15797.079    0            0           0         
  15744.006    0            0           0         
  15705.683    0            0           0         
  15730.885    0            0           0         
  15730.699    0            0           0         
  15659.671    0            0           0         
  15659.311    0            0           0         
  15663.369    0            0           0         
  15652.62     0            0           0         
  15628.735    0            0           0         
  15609.774    0            0           0         
  15603.342    0            0           0         
  15613.904    0            0           0         
  15625.319    0            0           0         
  15633.71     0            0           0         
  15619.086    0            0           0         
  15612.416    0            0           0         
  15624.264    0            0           0         
  15650.488    0            0           0         
  15667.949    0            0           0         
  15668.459    0            0           0         
  15643.929    0            0           0         
  15619.303    0            0           0         
  15599.243    0            0           0         
  15618.272    0            0           0         
  15600.732    0            0           0         
  15522.502    0            0           0         
  15540.522    0            0           0         
  15551.511    0            0           0         
  15538.319    0            0           0         
  15577.983    0            0           0         
  15588.474    0            0           0         
  15551.82     0            0           0         
  15537.264    0            0           0         
  15518.736    0            0           0         
  15492.445    0            0           0         
  15535.778    0            0           0         
  15560.515    0            0           0         
  15554.591    0            0           0         
  15545.452    0            0           0         
  15510.98     0            0           0         
  15445.058    0            0           0         
  15460.619    0            0           0         
  15482.767    0            0           0         
  15507.504    0            0           0         
  15476.777    0            0           0         
  15454.229    0            0           0         
  15444.216    0            0           0         
  15451.141    0            0           0         
  15483.953    0            0           0         
  15545.395    0            0           0         
  15556.89     0            0           0         
  15555.698    0            0           0         
  15542.122    0            0           0         
  15516.398    0            0           0         
  15473.392    0            0           0         
  15412.3      0            0           0         
  15436.094    0            0           0         
  15454.325    0            0           0         
  15465.91     0            0           0         
  15453.615    0            0           0         
  15461.834    0            0           0         
  15489.978    0            0           0         
  15432.028    0            0           0         
  15413.038    0            0           0         
  15431.771    0            0           0         
  15470.417    0            0           0         
  15492.388    0            0           0         
  15499.126    0            0           0         
  15517.753    0            0           0         
  15516.431    0            0           0         
  15497.278    0            0           0         
  15481.827    0            0           0         
  15453.593    0            0           0         
  15416.039    0            0           0         
  15423.263    0            0           0         
  15396.389    0            0           0         
  15346.745    0            0           0         
  15417.592    0            0           0         
  15457.923    0            0           0         
  15471.411    0            0           0         
  15450.923    0            0           0         
  15417.534    0            0           0         
  15375.523    0            0           0         
  15356.269    0            0           0         
  15363.068    0            0           0         
  15389.287    0            0           0         
  15409.946    0            0           0         
  15410.974    0            0           0         
  15402.212    0            0           0         
  15447.237    0            0           0         
  15441.765    0            0           0         
  15398.676    0            0           0         
  15338.539    0            0           0         
  15305.737    0            0           0         
  15294.079    0            0           0         
  15304.212    0            0           0         
  15308.734    0            0           0         
  15316.358    0            0           0         
  15382.514    0            0           0         
  15383.395    0            0           0         
  15348.149    0            0           0         
  15358.779    0            0           0         
  15366.401    0            0           0         
  15363.62     0            0           0         
  15298.859    0            0           0         
  15288.688    0            0           0         
  15308.763    0            0           0         
  15312.104    0            0           0         
  15298.191    0            0           0         
  15279.367    0            0           0         
  15292.37     0            0           0         
  15299.2      0            0           0         
  15303.877    0            0           0         
  15316.147    0            0           0         
  15301.602    0            0           0         
  15278.736    0            0           0         
  15289.536    0            0           0         
  15302.294    0            0           0         
  15312.022    0            0           0         
  15300.842    0            0           0         
  15289.217    0            0           0         
  15284.364    0            0           0         
  15313.559    0            0           0         
  15328.744    0            0           0         
  15315.979    0            0           0         
  15205.795    0            0           0         
  15204.421    0            0           0         
  15234.725    0            0           0         
  15182.886    0            0           0         
  15209.317    0            0           0         
  15252.739    0            0           0         
  15221.866    0            0           0         
  15206.833    0            0           0         
  15199.993    0            0           0         
  15198.552    0            0           0         
  15189.707    0            0           0         
  15184.009    0            0           0         
  15201.444    0            0           0         
  15227.232    0            0           0         
  15228.798    0            0           0         
  15132.605    0            0           0         
  15123.459    0            0           0         
  15146.332    0            0           0         
  15165.21     0            0           0         
  15160.052    0            0           0         
  15156.226    0            0           0         
  15185.134    0            0           0         
  15197.79     0            0           0         
  15219.853    0            0           0         
  15288.601    0            0           0         
  15315.933    0            0           0         
  15323.781    0            0           0         
  15315.14     0            0           0         
  15303.485    0            0           0         
  15279.976    0            0           0         
  15225.64     0            0           0         
  15228.682    0            0           0         
  15248.288    0            0           0         
  15265.029    0            0           0         
  15266.962    0            0           0         
  15276.026    0            0           0         
  15314.977    0            0           0         
  15276.523    0            0           0         
  15228.769    0            0           0         
  15211.879    0            0           0         
  15263.643    0            0           0         
  15310.858    0            0           0         
  15303.216    0            0           0         
  15294.222    0            0           0         
  15284.461    0            0           0         
  15273.72     0            0           0         
  15265.631    0            0           0         
  15248.145    0            0           0         
  15208.356    0            0           0         
  15201.564    0            0           0         
  15210.995    0            0           0         
  15239.051    0            0           0         
  15244.514    0            0           0         
  15254.321    0            0           0         
  15283.11     0            0           0         
  15292.1      0            0           0         
  15259.152    0            0           0         
  15150.953    0            0           0         
  15153.897    0            0           0         
  15158.545    0            0           0         
  15125.681    0            0           0         
  15177.129    0            0           0         
  15222.288    0            0           0         
  15227.819    0            0           0         
  15275.526    0            0           0         
  15272.727    0            0           0         
  15167.344    0            0           0         
  15167.206    0            0           0         
  15138.479    0            0           0         
  15032.129    0            0           0         
  15072.499    0            0           0         
  15116.482    0            0           0         
  15130.751    0            0           0         
  15186.131    0            0           0         
  15193.872    0            0           0         
  15116.358    0            0           0         
  15170.327    0            0           0         
  15212.801    0            0           0         
  15211.965    0            0           0         
  15158.64     0            0           0         
  15116.99     0            0           0         
  15101.829    0            0           0         
  15124.749    0            0           0         
  15134.355    0            0           0         
  15118.952    0            0           0         
  15116.012    0            0           0         
  15120.188    0            0           0         
  15132.646    0            0           0         
  15137.221    0            0           0         
  15135.126    0            0           0         
  15124.934    0            0           0         
  15154.614    0            0           0         
  15162.066    0            0           0         
  15136.562    0            0           0         
  15159.217    0            0           0         
  15166.506    0            0           0         
  15150.366    0            0           0         
  15150.798    0            0           0         
  15141.339    0            0           0         
  15118.646    0            0           0         
  15068.602    0            0           0         
  15066.712    0            0           0         
  15123.254    0            0           0         
  15127.056    0            0           0         
  15118.894    0            0           0         
  15099.404    0            0           0         
  15092.419    0            0           0         
  15089.19     0            0           0         
  15089.699    0            0           0         
  15089.561    0            0           0         
  15084.92     0            0           0         
  15075.474    0            0           0         
  15116.039    0            0           0         
  15128.439    0            0           0         
  15111.017    0            0           0         
  15054.717    0            0           0         
  15043.678    0            0           0         
  15078.054    0            0           0         
  15086.428    0            0           0         
  15081.763    0            0           0         
  15065.052    0            0           0         
  15097.384    0            0           0         
  15115.168    0            0           0         
  15119.965    0            0           0         
  15156.696    0            0           0         
  15172.209    0            0           0         
  15167.982    0            0           0         
  15147.061    0            0           0         
  15144.413    0            0           0         
  15155.984    0            0           0         
  15119.617    0            0           0         
  15116.219    0            0           0         
  15139.148    0            0           0         
  15126.399    0            0           0         
  15107.176    0            0           0         
  15084.775    0            0           0         
  15100.527    0            0           0         
  15081.726    0            0           0         
  15041.171    0            0           0         
  15087.986    0            0           0         
  15129.388    0            0           0         
  15162.847    0            0           0         
  15145.672    0            0           0         
  15148.874    0            0           0         
  15165.106    0            0           0         
  15156.254    0            0           0         
  15144.838    0            0           0         
  15130.348    0            0           0         
  15102.773    0            0           0         
  15104.234    0            0           0         
  15122.059    0            0           0         
  15103.308    0            0           0         
  15107.112    0            0           0         
  15125.394    0            0           0         
  15137.862    0            0           0         
  15150.107    0            0           0         
  15148.125    0            0           0         
  15032.99     0            0           0         
  15002.893    0            0           0         
  15032.713    0            0           0         
  15111.696    0            0           0         
  15141.182    0            0           0         
  15133.14     0            0           0         
  15073.071    0            0           0         
  15089.98     0            0           0         
  15134.322    0            0           0         
  15066.679    0            0           0         
  15047.428    0            0           0         
  15048.168    0            0           0         
  15005.434    0            0           0         
  15019.41     0            0           0         
  15056.689    0            0           0         
  15051.84     0            0           0         
  15053.49     0            0           0         
  15053.562    0            0           0         
  15027.471    0            0           0         
  15061.96     0            0           0         
  15116.674    0            0           0         
  15119.954    0            0           0         
  15079.935    0            0           0         
  15032.666    0            0           0         
  15049.986    0            0           0         
  15061.213    0            0           0         
  15055.887    0            0           0         
  14990.125    0            0           0         
  14982.433    0            0           0         
  15004.103    0            0           0         
  15038.875    0            0           0         
  15016.258    0            0           0         
  14984.467    0            0           0         
  15015.27     0            0           0         
  15037.008    0            0           0         
  15039.339    0            0           0         
  14982.704    0            0           0         
  14994.078    0            0           0         
  15023.873    0            0           0         
  15021.749    0            0           0         
  15032.721    0            0           0         
  15038.298    0            0           0         
  15008.086    0            0           0         
  14995.611    0            0           0         
  14990.911    0            0           0         
  14990.182    0            0           0         
  15010.86     0            0           0         
  15029.728    0            0           0         
  15019.208    0            0           0         
  15026.019    0            0           0         
  15029.246    0            0           0         
  15004.146    0            0           0         
  15025.329    0            0           0         
  15048.396    0            0           0         
  15033.773    0            0           0         
  15032.255    0            0           0         
  15032.647    0            0           0         
  15027.106    0            0           0         
  14955.302    0            0           0         
  14920.498    0            0           0         
  15034.887    0            0           0         
  15037.169    0            0           0         
  15017.634    0            0           0         
  15023.168    0            0           0         
  15025.648    0            0           0
[truncated: 1,442,823 more chars]
