# Supplementary material for: 5-Amino­levulinic acid hydro­chloride
Source: IUCrdata. 2026 Apr 29;11(Pt 4):x260404. doi: 10.1107/S2414314626004049 (PMC13147925; doi:10.1107/S2414314626004049)
Supplement: Supplementary file 2 [file x-11-x260404-sup3.txt]

data_aminol_flip_aminolevulinic.cif

_audit_creation_date               2025-11-20
_audit_creation_method             'generated by MedeA 3.7.2'

_chemical_formula_sum              'C5H10ClNO3'

_symmetry_space_group_name_H-M     'Pbca'
_symmetry_Int_Tables_number        61

_cell_length_a                     8.20862
_cell_length_b                     11.22253
_cell_length_c                     16.85949
_cell_angle_alpha                  90.00
_cell_angle_beta                   90.00
_cell_angle_gamma                  90.00
_cell_volume                       1553.12
_cell_formula_units_Z              8

loop_
_atom_site_label
_atom_site_symmetry_multiplicity
_atom_site_Wyckoff_symbol
_atom_site_fract_x
_atom_site_fract_y
_atom_site_fract_z
_atom_site_occupancy
Cl1      8 c   0.90935   0.62369   0.41370 1.0
O2       8 c   0.04782   0.14956   0.44651 1.0
O3       8 c   0.13601   0.82096   0.36221 1.0
O4       8 c   0.90662   0.92125   0.33022 1.0
N5       8 c   0.84383   0.34266   0.44494 1.0
C6       8 c   0.92950   0.30849   0.37142 1.0
C7       8 c   0.07733   0.13594   0.30452 1.0
C8       8 c   0.02063   0.19189   0.38074 1.0
C9       8 c   0.16784   0.01954   0.31615 1.0
C10      8 c   0.05584   0.91816   0.33736 1.0
H11      8 c   0.83925   0.30327   0.32361 1.0
H12      8 c   0.01733   0.37908   0.35639 1.0
H13      8 c   0.92456   0.34327   0.49367 1.0
H14      8 c   0.74788   0.28361   0.45502 1.0
H15      8 c   0.15330   0.20186   0.27324 1.0
H16      8 c   0.97036   0.12301   0.26604 1.0
H17      8 c   0.26209   0.02762   0.36223 1.0
H18      8 c   0.23183   0.99465   0.26104 1.0
H19      8 c   0.79857   0.42842   0.43866 1.0
H20      8 c   0.05375   0.75661   0.37630 1.0

loop_
_geom_hbond_atom_site_label_D
_geom_hbond_atom_site_label_H
_geom_hbond_atom_site_label_A
_geom_hbond_distance_DH
_geom_hbond_distance_HA
_geom_hbond_distance_DA
_geom_hbond_angle_DHA
_jak_Mulliken_overlap
_jak_hbond_energy
N5  H13  Cl1  1.056  2.106  3.151  170.0  0.088  .
N5  H13  O2  1.056  2.526  2.739  90.0  0.010  2.3
N5  H14  Cl1  1.043  2.318  3.261  149.7  0.060  .
N5  H19  Cl1  1.037  2.410  3.242  136.6  0.044  .
O3  H20  Cl1  1.017  2.007  3.019  173.5  0.085  41.0
C6  H11  O4  1.096  2.416  3.114  120.0  0.012  .
C9  H17  Cl1  1.100  3.031  4.097  149.0  0.015  .
C9  H18  O4  1.103  2.259  3.339  165.5  0.024  .
